# Supplementary material for: DIOPT: the DRSC Integrative Ortholog Prediction Tool, 2026 update
Source: bioRxiv. 2026 Apr 16:2026.04.15.718708. Preprint. [Version 1] doi: 10.64898/2026.04.15.718708 (PMC13104911; doi:10.64898/2026.04.15.718708)
Supplement: Supplement 3 [file media-3.xlsx]

## Sheet: FlyOrthoList
GeneID	FBgn	CG	symbol	name	chromosome	Best DIOPT score vs10	Best robustness score	Count human orthologs	Best human ortholog(s)	Other human ortholog(s)	Disease gene in human?	Human disease gene(s)	GLAD gene group	FB phenotype annotation
30970	FBgn0040373	CG3038	CG3038	uncharacterized protein	X	7	245	9	B3GNT7;B3GNT3;	B3GALNT1;B3GNT2;B3GNT4;B3GNT5;B3GNT9;B3GNT8;B3GALT4;			Trans-membrane proteins;
30971	FBgn0040372	CG2995	G9a	G9a	X	10	1100	2	EHMT1;	EHMT2;	yes	EHMT1;	Methyltransferase; Transcription factor/DNA binding;	abnormal memory; abnormal learning; abnormal behavior; abnormal developmental rate; abnormal locomotor behavior; abnormal immune response; abnormal neuroanatomy; short lived; abnormal size; melanotic mass phenotype;
30972	FBgn0261446	CG13377	CG13377	uncharacterized protein	X	2	65	3	BDH1;	HSD11B2;HSD17B2;	yes	HSD11B2;HSD17B2;	Trans-membrane proteins; Metabolic vs2;	abnormal behavior; abnormal smell perception; abnormal sensory perception; abnormal stress response;
30973	FBgn0000316	CG2945	cin	cinnamon	X	12	1100	1	GPHN;		yes	GPHN;	Metabolic vs2;	abnormal behavior; abnormal eye color; abnormal locomotor behavior; sterile; female sterile;
30975	FBgn0005427	CG3114	ewg	erect wing	X	12	1100	1	NRF1;		yes	NRF1;	Transcription factor/DNA binding; Metabolic vs2;	abnormal behavior; abnormal locomotor behavior; abnormal neuroanatomy; abnormal body color; abnormal flight;
30976	FBgn0040370	CG13375	CG13375	uncharacterized protein	X	4	92	1	RASD1;
30981	FBgn0000022	CG3796	ac	achaete	X	11	1010	3	ASCL1;	ASCL2;ASCL4;	yes	ASCL1;	Transcription factor/DNA binding;	male sterile; female sterile; sterile;
30982	FBgn0004170	CG3827	sc	scute	X	11	470	2	ASCL2;	ASCL1;	yes	ASCL1;	Transcription factor/DNA binding;	abnormal flight; abnormal cell cycle; abnormal cell number; female sterile; male sterile; abnormal sex-determination; sterile;
30983	FBgn0002561	CG3839	l(1)sc	lethal of scute	X	11	650	5	ASCL1;	ASCL3;ASCL4;ASCL2;ASCL5;	yes	ASCL1;	Transcription factor/DNA binding;	abnormal cell number; abnormal neuroanatomy; short lived; decreased occurrence of cell division;
30984	FBgn0011822	CG13374	Pgcl	Pepsinogen C-like	X	10	371	8	CTSE;	CTSD;PGA5;PGC;REN;NAPSA;PGA3;PGA4;	yes	CTSD;REN;		abnormal planar polarity;
30985	FBgn0000137	CG3258	ase	asense	X	8	110	2	ASCL1;	ASCL2;	yes	ASCL1;	Transcription factor/DNA binding;	abnormal neuroanatomy; abnormal cell number; decreased occurrence of cell division;
30986	FBgn0010019	CG3972	Cyp4g1	Cytochrome P450 4g1	X	7	101	1	CYP4V2;		yes	CYP4V2;	Mitochondrial; Trans-membrane proteins; Metabolic vs2;	short lived; abnormal stress response; abnormal starvation stress response;
30988	FBgn0029522	CG13373	CG13373	uncharacterized protein	X	2	601	1	SIVA1;
30990	FBgn0029524	CG3176	CG3176	uncharacterized protein	X	2	412	1	SIVA1;
30991	FBgn0029525	CG18273	CG18273	uncharacterized protein	X	3	202	1	URB2;					abnormal neuroanatomy;
30994	FBgn0023536	CG3156	CG3156	uncharacterized protein	X	13	1100	3	ABCB10;	TAP1;TAP2;	yes	TAP1;TAP2;	Mitochondrial; Trans-membrane proteins; Transporters;
30995	FBgn0023537	CG17896	CG17896	uncharacterized protein	X	13	1100	1	ALDH6A1;		yes	ALDH6A1;	Metabolic vs2; Mitochondrial; Trans-membrane proteins;
30998	FBgn0004648	CG4122	svr	silver	X	13	1100	7	CPD;	AEBP1;CPXM2;CPXM1;CPE;CPN1;CPZ;	yes	AEBP1;CPE;CPN1;CPZ;	Trans-membrane proteins;	abnormal memory; abnormal body color; abnormal behavior; abnormal cold stress response; abnormal stress response; abnormal temperature response; semi-sterile;
31000	FBgn0260400	CG4262	elav	embryonic lethal abnormal vision	X	10	110	4	ELAVL3;ELAVL2;	ELAVL1;ELAVL4;	yes	ELAVL2;ELAVL3;	RNA-binding; Metabolic vs2;	abnormal behavior; abnormal mating behavior; abnormal flight; abnormal neurophysiology; abnormal mating; abnormal locomotor behavior; abnormal neuroanatomy; sterile; short lived; abnormal visual behavior;
31001	FBgn0024983	CG4293	CG4293	uncharacterized protein	X	13	1100	1	ERGIC2;				Trans-membrane proteins;
31002	FBgn0000108	CG7727	Appl	beta amyloid protein precursor-like	X	12	1010	3	APP;	APLP1;APLP2;	yes	APP;	Secreted proteins; Trans-membrane proteins;	abnormal neuroanatomy; abnormal neurophysiology; abnormal phototaxis; abnormal locomotor behavior; abnormal memory; abnormal cell adhesion; abnormal cell migration; abnormal cell death; abnormal planar polarity; abnormal learning; abnormal behavior; abnormal visual behavior; short lived;
31003	FBgn0261930	CG6172	vnd	ventral nervous system defective	X	8	1100	2	NKX2-2;	NKX2-8;	yes	NKX2-2;NKX2-8;	Transcription factor/DNA binding;	abnormal neuroanatomy; abnormal cell death;
31004	FBgn0025633	CG13366	spdi	split discs	X	12	1100	2	SPECC1L;	SPECC1;	yes	SPECC1L;SPECC1;		abnormal flight; sterile;
31006	FBgn0016038	CG17828	Vsp37A	Vacuolar protein sorting 37A	X	8	1100	1	VPS37A;		yes	VPS37A;
31007	FBgn0025640	CG13369	CG13369	uncharacterized protein	X	13	1100	1	RBKS;				Kinases; Metabolic vs2;
31009	FBgn0002579	CG7622	RpL36	Ribosomal protein L36	X	13	1100	1	RPL36;				Ribosome;	abnormal developmental rate; male sterile; sterile;
31010	FBgn0001341	CG6189	Mybbp1A	MYB binding protein 1a	X	7	1100	1	MYBBP1A;		yes	MYBBP1A;	Transcription factor/DNA binding;	abnormal body size; abnormal size;
31011	FBgn0020381	CG7486	Dredd	Death related ced-3/Nedd2-like caspase	X	3	1100	5	CASP10;	CFLAR;CASP5;CASP8;CASP9;	yes	CASP5;CASP8;CASP9;CASP10;	Major signaling pathways;	abnormal immune response; abnormal neuroanatomy; abnormal cell death; abnormal cell shape; abnormal oxidative stress response; abnormal stress response; short lived; abnormal starvation stress response; radiation resistant;
31012	FBgn0003575	CG6222	su(sable)	suppressor of sable	X	5	1100	3	ZC3H6;	ZC3H4;ZC3H8;	yes	ZC3H4;	RNA-binding; Transcription factor/DNA binding;	semi-sterile; short lived; male semi-sterile; sterile; male sterile;
31013	FBgn0025634	CG13367	CG13367	uncharacterized protein	X	9	1100	1	GATAD1;
31014	FBgn0025638	CG16982	Roc1a	Regulator of cullins 1a	X	12	1100	1	RBX1;					abnormal neuroanatomy;
31015	FBgn0025639	CG13363	Hmt4-20	Histone methyltransferase 4-20	X	9	1100	2	KMT5B;	KMT5C;	yes	KMT5B;	Methyltransferase; Metabolic vs2;	modifier of variegation;
31016	FBgn0025637	CG16983	SkpA	SKP1-related A	X	13	1100	1	SKP1;				Major signaling pathways; Ubiquitin-related;	abnormal cell cycle; abnormal neuroanatomy; abnormal cell death; radiation resistant; short lived; melanotic mass phenotype; abnormal size;
31017	FBgn0021764	CG5227	sdk	sidekick	X	12	1100	2	SDK2;	SDK1;			Glycoproteins; Trans-membrane proteins;	abnormal cell number; abnormal behavior; abnormal neuroanatomy; abnormal locomotor behavior; abnormal cell adhesion;
31020	FBgn0040383	CG5254	CG5254	uncharacterized protein	X	13	1100	1	SLC25A21;				Mitochondrial; Metabolic vs2; Transporters;	abnormal pain response; abnormal stress response;
31022	FBgn0015288	CG7434	RpL22	Ribosomal protein L22	X	10	920	2	RPL22;	RPL22L1;	yes	RPL22;	Ribosome;	abnormal neuroanatomy; abnormal body size; abnormal size;
31023	FBgn0027343	CG16785	fz3	frizzled 3	X	6	403	7	FZD10;	FRZB;SFRP1;SFRP2;SFRP4;SFRP5;FZD9;	yes	SFRP1;SFRP2;SFRP4;SFRP5;	GPCRs; Cytoskeletal; Trans-membrane proteins; Receptors; Major signaling pathways; RNA-binding;
31024	FBgn0086368	CG12311	tw	twisted	X	13	1100	1	POMT2;		yes	POMT2;	Metabolic vs2; Trans-membrane proteins;	abnormal behavior; abnormal developmental rate; abnormal cell death; abnormal flight; abnormal body size; abnormal locomotor behavior; sterile; abnormal size;
31026	FBgn0025621	CG16989	CG16989	uncharacterized protein	X	11	1100	1	HEATR6;
31027	FBgn0015799	CG7413	Rbf	Retinoblastoma-family protein	X	13	1010	3	RBL1;	RBL2;RB1;	yes	RB1;RBL1;RBL2;	Transcription factor/DNA binding;	abnormal developmental rate; abnormal cell number; abnormal cell size; abnormal cell growth; abnormal immune response; abnormal cell cycle; abnormal neuroanatomy; abnormal cell death; abnormal stress response; sterile; abnormal size; abnormal starvation stress response; decreased occurrence of cell division;
31030	FBgn0260855	CG7359	Sec22	Secretory 22	X	13	1100	3	SEC22B;	SEC22A;SEC22C;			Receptors; Trans-membrane proteins;	abnormal size;
31031	FBgn0264449	CG43867	CG43867	uncharacterized protein	X	12	830	2	PLEKHH1;	PLEKHH2;			Cytoskeletal;
31033	FBgn0040341	CG11664	CG11664	uncharacterized protein	X	1	103	1	GZMK;				Secreted proteins;
31037	FBgn0040344	CG3711	Lztr1	Leucine zipper like transcription regulator 1	X	12	1100	1	LZTR1;		yes	LZTR1;	Transcription factor/DNA binding; Ubiquitin-related;	abnormal pain response; abnormal circadian rhythm; abnormal stress response; hypoactive; abnormal sleep;
31038	FBgn0040339	CG3034	MED22	Mediator complex subunit 22	X	13	1100	1	MED22;				Transcription factor/DNA binding;	abnormal cell cycle; abnormal cell number; abnormal neuroanatomy;
31039	FBgn0040345	CG3708	CG3708	uncharacterized protein	X	8	1010	5	NAP1L2;	NAP1L1;NAP1L3;NAP1L4;NAP1L5;			Chaperone and heat shock proteins;
31042	FBgn0040340	CG11642	TRAM	TRAM	X	13	1100	3	TRAM1;	TRAM2;TRAM1L1;			Trans-membrane proteins;	abnormal pain response; abnormal stress response; short lived;
31043	FBgn0040346	CG3704	CG3704	uncharacterized protein	X	13	1100	2	GPN1;	ZNF512;
31044	FBgn0040347	CG3026	mus81	mus81	X	13	1100	1	MUS81;		yes	MUS81;	Metabolic vs2;	chemical resistant; chemical sensitive;
31045	FBgn0040348	CG3703	CG3703	uncharacterized protein	X	12	1100	1	RUNDC1;
31046	FBgn0040349	CG3699	CG3699	uncharacterized protein	X	6	902	2	HSD17B14;	BDH2;			Metabolic vs2; Peroxisomal; Trans-membrane proteins;
31047	FBgn0040350	CG3690	CG3690	uncharacterized protein	X	4	92	1	SV2B;				Metabolic vs2; Trans-membrane proteins; Transporters;	abnormal mating behavior; abnormal flight; abnormal mating; abnormal behavior;
31048	FBgn0040338	CG11639	TfIIA-S-2	TfIIA-S-2	X	8	110	1	GTF2A2;				Transcription factor/DNA binding;
31050	FBgn0040351	CG11638	CG11638	uncharacterized protein	X	1	303	5	CABP4;	CABP2;CABP5;CABP1;TNNC1;	yes	TNNC1;CABP2;CABP4;		abnormal pain response; abnormal stress response;
31052	FBgn0026143	CG3658	Cdc45	Cell division cycle 45	X	13	1100	1	CDC45;		yes	CDC45;		abnormal neuroanatomy; hypoactive; radiation sensitive;
31054	FBgn0003638	CG3019	su(w[a])	suppressor of white-apricot	X	11	1100	1	SFSWAP;				RNA-binding; Spliceosome;	abnormal flight;
31059	FBgn0040368	CG32859	eIF4E7	eukaryotic translation initiation factor 4E7	X	12	110	2	EIF4E;	EIF4E1B;	yes	EIF4E;	RNA-binding;
31070	FBgn0040366	CG11398	CG11398	uncharacterized protein	X	2	201	1	ZNF579;				Transcription factor/DNA binding;	abnormal neuroanatomy;
31071	FBgn0261444	CG3638	CG3638	uncharacterized protein	X	12	920	3	TTYH1;	TTYH3;TTYH2;			Trans-membrane proteins; Ion channel;	abnormal stress response;
31072	FBgn0026876	CG11403	CG11403	uncharacterized protein	X	12	1100	1	DDX11;		yes	DDX11;
31074	FBgn0025642	CG32812	CG32812	uncharacterized protein	X	5	272	3	TESC;	CHP1;CHP2;			Phosphatases;
31075	FBgn0025641	CG14622	DAAM	Dishevelled Associated Activator of Morphogenesis	X	13	1100	3	DAAM1;	DAAM2;GRID2IP;	yes	DAAM2;GRID2IP;	Cytoskeletal; Major signaling pathways;	abnormal flight; abnormal neuroanatomy; abnormal cell number; abnormal neurophysiology; abnormal cell size; abnormal locomotor behavior; abnormal body size; abnormal behavior; abnormal cell shape; abnormal size;
31079	FBgn0024362	CG11412	Naa30A	N(alpha)-acetyltransferase 30 A	X	10	1100	1	NAA30;
31080	FBgn0024361	CG11415	Tsp2A	Tetraspanin 2A	X	2	202	3	TSPAN12;	CD81;TSPAN8;	yes	CD81;TSPAN12;	Trans-membrane proteins; Receptors;	abnormal cell adhesion;
31081	FBgn0024360	CG11418	MTPAP	mitochondrial poly(A) polymerase	X	12	1100	1	MTPAP;					abnormal cell size; abnormal body size; abnormal size;
31082	FBgn0024365	CG12773	CG12773	uncharacterized protein	X	13	1100	1	SLC12A8;				Trans-membrane proteins; Metabolic vs2; Transporters;
31083	FBgn0024364	CG11417	CG11417	uncharacterized protein	X	13	1100	1	ESF1;					abnormal neuroanatomy;
31084	FBgn0000826	CG11420	png	pan gu	X	4	506	2	NEK11;	NEK3;			Kinases;	abnormal cell cycle; sterile; female sterile; female semi-sterile; semi-sterile;
31089	FBgn0052813	CG32813	CG32813	uncharacterized protein	X	4	401	1	MSANTD3;
31090	FBgn0024985	CG11448	Rilpl	Rab interacting lysosomal protein like	X	13	1100	3	RILPL1;	RILP;RILPL2;	yes	RILPL1;	Trans-membrane proteins;
31095	FBgn0027794	CG14786	Lrpprc2	Leucine-rich pentatricopeptide repeat containing 2	X	6	110	1	LRPPRC;		yes	LRPPRC;	Mitochondrial;	abnormal body size; abnormal behavior; abnormal locomotor behavior; abnormal neurophysiology; abnormal developmental rate; abnormal size; short lived;
31097	FBgn0266284	CG14788	Ns3	Nucleostemin 3	X	13	1100	1	LSG1;					abnormal cell size; abnormal body size; abnormal immune response; abnormal cell number; abnormal developmental rate; abnormal size; cell lethal;
31098	FBgn0027791	CG14789	O-fut2	O-fucosyltransferase 2	X	13	1100	1	POFUT2;				Metabolic vs2;
31099	FBgn0026872	CG14777	CG14777	uncharacterized protein	X	5	110	1	MPV17L;				Mitochondrial; Trans-membrane proteins; Peroxisomal;
31100	FBgn0029580	CG14778	CG14778	uncharacterized protein	X	5	110	1	MPV17L;				Trans-membrane proteins; Peroxisomal; Metabolic vs2; Mitochondrial;
31103	FBgn0025382	CG14791	Rab27	Rab27	X	13	1100	2	RAB27A;	RAB27B;	yes	RAB27A;		abnormal neurophysiology; abnormal feeding behavior; abnormal behavior; abnormal size; abnormal starvation stress response; abnormal sleep; chemical resistant; short lived; abnormal stress response;
31104	FBgn0260986	CG14781	mei-38	meiotic 38	X	1	316	1	TPX2;
31105	FBgn0025381	CG14782	rush	rush hour	X	13	1100	2	PLEKHF2;	PLEKHF1;				abnormal sleep;
31106	FBgn0003517	CG14792	sta	stubarista	X	12	1100	2	RPSA;	RPSA2;	yes	RPSA;	Mitochondrial; Ribosome;	abnormal developmental rate; abnormal size; sterile; female sterile;
31107	FBgn0053513	CG33513	Nmdar2	NMDA receptor 2	X	12	920	5	GRIN2D;	GRIN2A;GRIN2B;GRIN2C;GRIN3B;	yes	GRIN2A;GRIN2B;GRIN2D;	Trans-membrane proteins; Glycoproteins; Ion channel; Receptors; Transporters;	abnormal memory; abnormal neuroanatomy; abnormal behavior; abnormal touch response; abnormal sleep;
31110	FBgn0025394	CG32810	inc	insomniac	X	12	1100	3	KCTD5;	KCTD2;KCTD17;	yes	KCTD17;	Trans-membrane proteins; Ubiquitin-related;	abnormal circadian rhythm; abnormal neuroanatomy; abnormal neurophysiology; short lived; abnormal sleep;
31111	FBgn0025390	CG14796	Mur2B	Mucin related 2B	X	1	404	1	MUC4;		yes	MUC4;	Metabolic vs2; Secreted proteins; Matrisome;
31118	FBgn0000482	CG3093	dor	deep orange	X	13	1100	1	VPS18;					abnormal cell number; abnormal cell death; abnormal neurophysiology; abnormal eye color; melanotic mass phenotype; male sterile; female semi-fertile; short lived; sterile; semi-fertile;
31119	FBgn0023530	CG3740	CG3740	uncharacterized protein	X	12	1100	1	C19orf12;		yes	C19orf12;	Trans-membrane proteins;
31120	FBgn0001189	CG3095	hfw	halfway	X	1	103	1	ISLR2;
31121	FBgn0023531	CG32809	CG32809	uncharacterized protein	X	10	920	2	KIAA1217;	SRCIN1;				abnormal flight;
31124	FBgn0024897	CG3100	b6	b6	X	6	902	1	NPTX2;				Receptors;
31128	FBgn0025378	CG3795	CG3795	uncharacterized protein	X	2	206	1	KLK10;		yes	KLK10;	Serine proteases;
31129	FBgn0025391	CG14808	Scgdelta	Sarcoglycan delta	X	12	1100	3	SGCD;	SGCG;SGCZ;	yes	SGCD;SGCG;	Trans-membrane proteins;	abnormal locomotor behavior; abnormal behavior; short lived;
31130	FBgn0026086	CG12598	Adar	Adenosine deaminase acting on RNA	X	12	1100	3	ADARB1;	ADAR;ADARB2;	yes	ADAR;ADARB1;ADARB2;	RNA-binding;	abnormal flight; abnormal circadian behavior; abnormal grooming behavior; abnormal neuroanatomy; abnormal neurophysiology; abnormal behavior; abnormal mating; abnormal locomotor behavior; abnormal circadian rhythm; abnormal mating behavior; abnormal heat stress response; sterile; short lived; abnormal stress response; abnormal temperature response; paralytic;
31136	FBgn0283741	CG42666	prage	prage	X	5	116	3	ISG20L2;	REXO1;LOC101929627;			Trans-membrane proteins;
31137	FBgn0026090	CG14812	Lamtor5	Late endosomal/lysosomal adaptor, MAPK and MTOR activator 5	X	11	1100	1	LAMTOR5;
31139	FBgn0023515	CG14814	Gcna	Germ cell nuclear acidic peptidase	X	9	1100	1	GCNA;		yes	GCNA;		abnormal cell number; short lived;
31140	FBgn0026873	CG14802	MED18	Mediator complex subunit 18	X	13	1100	1	MED18;				Transcription factor/DNA binding;
31141	FBgn0023516	CG14815	Pex5	Peroxin 5	X	13	1100	2	PEX5;	PEX5L;	yes	PEX5;	Trans-membrane proteins; Peroxisomal; Transporters;	abnormal cell death; abnormal neuroanatomy; abnormal locomotor behavior; abnormal behavior; chemical sensitive;
31142	FBgn0023513	CG14803	CG14803	uncharacterized protein	X	10	1100	1	MMS22L;
31143	FBgn0023517	CG14816	Pgam5	Phosphoglycerate mutase 5	X	13	1100	1	PGAM5;				Mitochondrial; Phosphatases;	abnormal locomotor behavior; abnormal heat stress response; abnormal cell death; abnormal cell number; abnormal behavior; chemical sensitive; semi-sterile; abnormal stress response; short lived; abnormal temperature response; female semi-sterile;
31144	FBgn0014411	CG14804	Vps26	Vacuolar protein sorting 26	X	13	1100	2	VPS26B;	VPS26A;				abnormal cell number; abnormal pain response; abnormal neurophysiology; abnormal neuroanatomy; melanotic mass phenotype; abnormal stress response;
31145	FBgn0026089	CG14817	CG14817	uncharacterized protein	X	8	1100	1	MRPL57;
31146	FBgn0023514	CG14805	CG14805	uncharacterized protein	X	13	1100	1	WDR18;
31147	FBgn0026088	CG14818	CG14818	uncharacterized protein	X	6	1100	1	BBLN;					abnormal pain response; abnormal stress response;
31148	FBgn0029594	CG14806	Coa8	Cytochrome c oxidase assembly factor 8	X	12	1100	1	COA8;		yes	COA8;	Mitochondrial;	abnormal oxidative stress response; abnormal immune response; abnormal behavior; abnormal locomotor behavior; hypoactive; abnormal stress response;
31149	FBgn0023518	CG3848	trr	trithorax-related	X	9	740	2	KMT2C;	KMT2D;	yes	KMT2D;KMT2C;	Methyltransferase; Transcription factor/DNA binding;	abnormal cell number; abnormal learning; abnormal cell cycle; abnormal mating; abnormal behavior; abnormal cell death; abnormal mating behavior; sterile; female sterile;
31150	FBgn0023519	CG3109	mRpL16	mitochondrial ribosomal protein L16	X	13	1100	1	MRPL16;				RNA-binding; Mitochondrial; Ribosome;
31151	FBgn0000117	CG11579	arm	armadillo	X	12	1100	2	CTNNB1;	JUP;	yes	CTNNB1;JUP;	Cytoskeletal; Major signaling pathways;	abnormal cell shape; abnormal neuroanatomy; abnormal cell migration; abnormal behavior; abnormal cell cycle; abnormal locomotor behavior; abnormal cell number; abnormal cell polarity; abnormal cell death; abnormal memory; abnormal planar polarity; decreased occurrence of cell division; abnormal size; short lived;
31152	FBgn0052801	CG32801	CG32801	uncharacterized protein	X	3	202	1	CFAP144;
31153	FBgn0023509	CG3480	mip130	Myb-interacting protein 130	X	11	1100	1	LIN9;		yes	LIN9;	Transcription factor/DNA binding;	abnormal body size; abnormal size; short lived; female sterile; female semi-sterile; sterile; semi-sterile;
31154	FBgn0023511	CG3810	Edem1	ER degradation enhancer, mannosidase alpha-like 1	X	11	1100	3	EDEM2;	EDEM1;MMP24-AS1-EDEM2;			Trans-membrane proteins;	abnormal feeding behavior; abnormal behavior; abnormal starvation stress response; abnormal stress response;
31155	FBgn0023510	CG17766	Rbcn-3B	Rabconnectin-3B	X	13	1100	2	WDR7;	WDR72;	yes	WDR72;		abnormal body color;
31156	FBgn0023512	CG3806	eIF2Bepsilon	eukaryotic translation initiation factor 2B subunit epsilon	X	12	1100	1	EIF2B5;		yes	EIF2B5;	RNA-binding; Metabolic vs2;
31157	FBgn0023508	CG3573	Ocrl	Oculocerebrorenal syndrome of Lowe	X	13	830	2	INPP5B;	OCRL;	yes	OCRL;	Phosphatases; Metabolic vs2; Autophagy-related;	melanotic mass phenotype;
31158	FBgn0023522	CG11596	CG11596	uncharacterized protein	X	13	1100	1	CARNMT1;				Methyltransferase; Metabolic vs2;
31160	FBgn0023521	CG3587	CG3587	uncharacterized protein	X	12	1100	1	KTI12;
31162	FBgn0264562	CG43934	Hr4	Hormone receptor 4	X	7	1100	1	NR6A1;		yes	NR6A1;	Major signaling pathways; Transcription factor/DNA binding; Receptors;	abnormal body size; abnormal body color; abnormal developmental rate; abnormal size;
31163	FBgn0023545	CG4406	PIG-K	Phosphatidylinositol glycan anchor biosynthesis class K	X	13	1100	1	PIGK;		yes	PIGK;	Metabolic vs2;
31165	FBgn0003964	CG4380	usp	ultraspiracle	X	13	740	3	RXRB;RXRA;	RXRG;	yes	RXRA;	Transcription factor/DNA binding; Metabolic vs2; Major signaling pathways; Receptors;	abnormal behavior; abnormal neuroanatomy; abnormal body size; abnormal circadian rhythm; abnormal neurophysiology; abnormal flight; abnormal cell death; abnormal size; hypoactive; abnormal touch response;
31166	FBgn0000667	CG4376	Actn	alpha actinin	X	12	830	4	ACTN2;	ACTN4;ACTN1;ACTN3;	yes	ACTN4;ACTN1;ACTN2;	Mitochondrial; Cytoskeletal;	abnormal flight; abnormal body size; abnormal locomotor behavior; abnormal developmental rate; abnormal behavior; abnormal size; hypoactive;
31167	FBgn0026878	CG4325	CG4325	uncharacterized protein	X	3	108	4	TTC3;	TRAIP;RNF122;RNF24;	yes	TRAIP;	Ubiquitin-related;
31168	FBgn0025631	CG4322	moody	moody	X	7	560	4	GPR84;	MTNR1A;MTNR1B;GPR50;			Cytoskeletal; GPCRs; Receptors; Trans-membrane proteins;	abnormal chemosensitive behavior; abnormal behavior; abnormal neuroanatomy;
31169	FBgn0025632	CG4313	CG4313	uncharacterized protein	X	7	110	1	GPR84;				GPCRs; Trans-membrane proteins; Receptors;
31170	FBgn0025625	CG4290	Sik2	Salt-inducible kinase 2	X	11	1100	3	SIK2;	SIK1;LOC102724428;	yes	SIK1;	Kinases;	abnormal size; abnormal stress response;
31171	FBgn0025626	CG4281	CG4281	uncharacterized protein	X	3	403	2	GPATCH2;GPATCH2L;
31174	FBgn0025628	CG4199	CG4199	uncharacterized protein	X	13	1100	1	AIFM3;					abnormal sleep; hypoactive;
31175	FBgn0025630	CG4061	Rtca	RNA 3'-terminal phosphate cyclase	X	13	1100	1	RTCA;					abnormal cell growth; sterile; male sterile;
31176	FBgn0025629	CG4045	CG4045	uncharacterized protein	X	13	1100	1	METTL1;				Methyltransferase; RNA-binding;
31177	FBgn0025624	CG4025	CG4025	uncharacterized protein	X	12	830	5	DRAM2;	DRAM1;TMEM150A;TMEM150B;TMEM150C;	yes	DRAM2;	Trans-membrane proteins;
31178	FBgn0040394	CG16903	CG16903	uncharacterized protein	X	11	1100	2	CCNL1;	CCNL2;			Transcription factor/DNA binding;	abnormal neuroanatomy; short lived;
31179	FBgn0040395	CG3981	Unc-76	Uncoordinated 76	X	13	1100	2	FEZ2;	FEZ1;				abnormal behavior; abnormal neuroanatomy; abnormal pain response; abnormal locomotor behavior; paralytic; abnormal stress response;
31181	FBgn0004861	CG18412	ph-p	polyhomeotic proximal	X	8	920	3	PHC3;	PHC1;PHC2;	yes	PHC3;	Transcription factor/DNA binding;	abnormal developmental rate; abnormal eye color; abnormal cell number; abnormal body size; abnormal neuroanatomy; abnormal cell cycle; abnormal size; modifier of variegation;
31184	FBgn0023507	CG3835	D2hgdh	D-2-hydroxyglutaric acid dehydrogenase	X	12	1100	2	D2HGDH;	LDHD;	yes	LDHD;D2HGDH;	Metabolic vs2; Mitochondrial;	abnormal size;
31185	FBgn0004654	CG3724	Pgd	Phosphogluconate dehydrogenase	X	13	1100	1	PGD;				Metabolic vs2;	abnormal behavior; abnormal memory; abnormal immune response; abnormal size; sterile; female sterile;
31186	FBgn0013432	CG3717	bcn92	bcn92	X	12	1100	1	LYRM4;				Metabolic vs2; Mitochondrial;	abnormal locomotor behavior; abnormal behavior; abnormal pain response; abnormal stress response;
31187	FBgn0004655	CG3707	wapl	wings apart-like	X	10	1100	1	WAPL;					abnormal pain response; abnormal cell cycle; modifier of variegation; abnormal stress response; abnormal planar polarity;
31188	FBgn0005670	CG3656	Cyp4d1	Cytochrome P450 4d1	X	8	650	10	CYP4X1;	CYP4B1;CYP4F3;CYP4F2;CYP4F8;CYP4F11;CYP4F12;CYP4F22;CYP4Z1;CYP4V2;	yes	CYP4F22;CYP4V2;	Trans-membrane proteins; Metabolic vs2;
31189	FBgn0023540	CG3630	CG3630	uncharacterized protein	X	10	1100	1	ABRA;					abnormal behavior; abnormal memory;
31190	FBgn0025839	CG3621	ND-B14.5A	NADH dehydrogenase (ubiquinone) B14.5 A subunit	X	13	1100	1	NDUFA7;				Mitochondrial; Metabolic vs2;
31192	FBgn0011576	CG3466	Cyp4d2	Cytochrome P450 4d2	X	8	560	9	CYP4F2;	CYP4F3;CYP4V2;CYP4Z1;CYP4F22;CYP4F8;CYP4B1;CYP4F12;CYP4F11;	yes	CYP4F22;CYP4V2;	Metabolic vs2; Trans-membrane proteins;
31193	FBgn0015036	CG10755	Cyp4ae1	Cytochrome P450 4ae1	X	7	443	7	CYP4F12;	CYP4B1;CYP4F8;CYP4F11;CYP4F22;CYP4Z1;CYP4V2;	yes	CYP4F22;CYP4V2;	Metabolic vs2;
31194	FBgn0003116	CG3461	pn	prune	X	13	1100	1	PRUNE1;		yes	PRUNE1;	Phosphatases; Metabolic vs2;	abnormal circadian rhythm; abnormal behavior; abnormal eye color; abnormal locomotor behavior; abnormal oxidative stress response; abnormal circadian behavior; abnormal stress response;
31195	FBgn0023542	CG3460	Nmd3	Nonsense-mediated mRNA 3	X	13	1100	1	NMD3;				RNA-binding;	abnormal neuroanatomy;
31198	FBgn0023549	CG3456	Mct1	Monocarboxylate transporter 1	X	9	740	7	SLC16A12;	SLC16A4;SLC16A9;SLC16A13;SLC16A14;SLC16A6;SLC16A11;	yes	SLC16A12;	Trans-membrane proteins; Metabolic vs2; Transporters;
31200	FBgn0053548	CG33548	SmydA-8	SET and MYND domain containing, arthropod-specific, member 8	X	3	65	1	SMYD1;				Methyltransferase;
31201	FBgn0004397	CG3299	Vinc	Vinculin	X	12	1100	1	VCL;		yes	VCL;	Cytoskeletal;	abnormal cell polarity; abnormal cell number;
31204	FBgn0003048	CG3443	pcx	pecanex	X	11	1010	3	PCNX1;	PCNX2;PCNX3;			Trans-membrane proteins;	sterile; neurogenic phenotype; female sterile;
31205	FBgn0001330	CG3228	kz	kurz	X	13	1100	1	DHX37;		yes	DHX37;	RNA-binding;	abnormal neuroanatomy; cell lethal;
31208	FBgn0000377	CG3193	crn	crooked neck	X	13	1100	1	CRNKL1;		yes	CRNKL1;	Spliceosome;	abnormal neuroanatomy; abnormal cell migration; short lived; abnormal size; cell lethal;
31209	FBgn0023525	CG3191	CG3191	uncharacterized protein	X	3	64	2	TTPA;	TTPAL;	yes	TTPA;	Metabolic vs2;
31210	FBgn0029608	CG3091	CG3091	uncharacterized protein	X	3	55	1	TTPA;		yes	TTPA;	Metabolic vs2;
31211	FBgn0023524	CG3078	CG3078	uncharacterized protein	X	3	641	2	UNC93B1;	UNC93A;			Receptors; Trans-membrane proteins;
31212	FBgn0027296	CG3073	temp	tempura	X	12	1100	1	PTAR1;
31213	FBgn0023527	CG3071	CG3071	uncharacterized protein	X	13	1100	1	UTP15;
31214	FBgn0023528	CG2924	CG2924	uncharacterized protein	X	13	1010	2	UBE2Q1;	UBE2Q2;			Ubiquitin-related;
31215	FBgn0023529	CG2918	Grp170	Grp170 co-chaperone	X	13	1100	1	HYOU1;				Chaperone and heat shock proteins; Mitochondrial; Secreted proteins; Glycoproteins;
31217	FBgn0023526	CG2865	CG2865	uncharacterized protein	X	2	502	1	SERTAD4;
31219	FBgn0040391	CG2854	CG2854	uncharacterized protein	X	13	290	1	TCAIM;
31221	FBgn0003079	CG2845	Raf	Raf oncogene	X	13	1100	3	BRAF;	ARAF;RAF1;	yes	ARAF;BRAF;RAF1;	Receptors; Major signaling pathways; Kinases;	abnormal behavior; abnormal cell size; abnormal immune response; abnormal neuroanatomy; abnormal body size; abnormal eclosion; abnormal circadian rhythm; abnormal cell polarity; abnormal cell number; abnormal circadian behavior; abnormal cell cycle; abnormal cell death; abnormal cell growth; abnormal developmental rate; abnormal eclosion rhythm; short lived; abnormal size; decreased occurrence of…
31222	FBgn0040389	CG14048	mRpL14	mitochondrial ribosomal protein L14	X	13	1100	1	MRPL14;				Mitochondrial; Ribosome;
31227	FBgn0001150	CG7952	gt	giant	X	3	110	1	TEF;				Transcription factor/DNA binding;	abnormal cell cycle; abnormal developmental rate; abnormal neuroanatomy; abnormal body size; abnormal size;
31228	FBgn0003714	CG7925	tko	technical knockout	X	12	1100	1	MRPS12;				Ribosome;	abnormal mating; abnormal developmental rate; abnormal neurophysiology; abnormal auditory perception; abnormal neuroanatomy; abnormal behavior; abnormal mating behavior; cell lethal; paralytic; female sterile; abnormal sensory perception; short lived; chemical sensitive; decreased fecundity; sterile;
31229	FBgn0040388	CG32796	boi	brother of ihog	X	10	650	2	CDON;BOC;		yes	CDON;	Receptors; Trans-membrane proteins;	abnormal cell number; abnormal size;
31234	FBgn0260753	CG13758	Pdfr	Pigment-dispersing factor receptor	X	4	321	11	GLP1R;VIPR2;SCTR;GIPR;GHRHR;VIPR1;	PTH2R;GLP2R;CALCR;ADCYAP1R1;GCGR;	yes	GCGR;GHRHR;	Trans-membrane proteins; GPCRs; Receptors;	abnormal circadian behavior; abnormal neuroanatomy; abnormal circadian rhythm; abnormal locomotor behavior; abnormal behavior; abnormal body weight; abnormal starvation stress response; short lived; abnormal temperature response; hypoactive; abnormal stress response;
31235	FBgn0040377	CG8310	Vha36-3	Vacuolar H[+] ATPase 36kD subunit 3	X	12	110	1	ATP6V1D;				Metabolic vs2; Transporters;
31237	FBgn0040375	CG13760	CG13760	uncharacterized protein	X	13	1100	1	GUCD1;
31240	FBgn0011606	CG8590	Klp3A	Kinesin-like protein at 3A	X	11	1100	2	KIF4A;	KIF4B;	yes	KIF4A;	Cytoskeletal;	abnormal cell cycle; semi-sterile; short lived; male sterile; female semi-sterile; sterile; male semi-sterile; female sterile;
31243	FBgn0029629	CG8636	eIF3g1	eukaryotic translation initiation factor 3 subunit g1	X	12	470	1	EIF3G;		yes	EIF3G;	RNA-binding;
31244	FBgn0040334	CG10742	Tsp3A	Tetraspanin 3A	X	12	740	2	TSPAN33;	TSPAN15;			Receptors; Trans-membrane proteins;
31245	FBgn0040336	CG9904	Seipin	seipin	X	12	1100	1	BSCL2;		yes	BSCL2;	Trans-membrane proteins; Metabolic vs2;	abnormal cell size; abnormal stress response; abnormal wound healing; abnormal size;
31246	FBgn0040333	CG13762	brv3	brivido-3	X	4	713	4	PKD1L1;	PKD2L1;PKDREJ;PKD1L3;	yes	PKD1L1;	Trans-membrane proteins; Ion channel; Transporters;	abnormal cold stress response; abnormal stress response; abnormal temperature response;
31247	FBgn0267350	CG10260	Pi4KIIIalpha	Phosphatidylinositol 4-kinase III alpha	X	13	1100	1	PI4KA;		yes	PI4KA;	Metabolic vs2; Kinases;	abnormal behavior; abnormal cell polarity; abnormal cell number; abnormal neuroanatomy; abnormal locomotor behavior; short lived; abnormal size; cell lethal; decreased occurrence of cell division;
31248	FBgn0003371	CG2621	sgg	shaggy	X	13	920	2	GSK3B;	GSK3A;	yes	GSK3B;	Kinases; Autophagy-related; Cytoskeletal; Major signaling pathways;	abnormal locomotor behavior; abnormal neuroanatomy; abnormal neurophysiology; abnormal circadian behavior; abnormal behavior; abnormal circadian rhythm; abnormal cell shape; abnormal cell number; abnormal cell cycle; abnormal developmental rate; abnormal cell polarity; abnormal size; abnormal planar polarity; abnormal smell perception; female sterile; abnormal sensory perception; short lived; ste…
31249	FBgn0011276	CG2655	HLH3B	Helix loop helix protein 3B	X	8	1010	3	TAL2;	LYL1;TAL1;	yes	LYL1;TAL1;TAL2;	Transcription factor/DNA binding;
31250	FBgn0025838	CG2652	CG2652	uncharacterized protein	X	4	74	1	YEATS4;				Transcription factor/DNA binding;
31251	FBgn0003068	CG2647	per	period	X	9	1100	3	PER3;	PER1;PER2;	yes	PER1;PER2;	Transcription factor/DNA binding; Major signaling pathways;	abnormal behavior; abnormal mating rhythm; abnormal cell cycle; abnormal mating; abnormal locomotor behavior; abnormal circadian behavior; abnormal circadian rhythm; abnormal memory; abnormal neuroanatomy; abnormal eclosion; abnormal mating behavior; abnormal eclosion rhythm; abnormal body color; decreased fecundity; abnormal sleep; photoperiod response variant; abnormal visual behavior; semi-ste…
31253	FBgn0024992	CG2658	Spg7	Paraplegin	X	12	1100	1	SPG7;		yes	SPG7;	Mitochondrial; Trans-membrane proteins;	abnormal flight; abnormal behavior; abnormal locomotor behavior; short lived; paralytic;
31254	FBgn0024993	CG2662	Lint-O	L(3)mbt interactor in ovarian somatic cells	X	6	1001	2	SAMD13;	SAMD1;			Ubiquitin-related;
31255	FBgn0024994	CG2675	Ugalt	UDP-galactose transporter	X	13	1100	3	SLC35A2;	SLC35A1;SLC35A3;	yes	SLC35A2;SLC35A1;SLC35A3;	Trans-membrane proteins; Transporters;	abnormal body color;
31256	FBgn0024996	CG2677	eIF2Bbeta	eukaryotic translation initiation factor 2B subunit beta	X	13	1100	1	EIF2B2;		yes	EIF2B2;	RNA-binding;
31257	FBgn0024995	CG2680	CG2680	uncharacterized protein	X	6	416	3	LHPP;	PDXP;PGP;			Phosphatases;
31258	FBgn0024997	CG2681	CG2681	uncharacterized protein	X	4	92	2	SIAH1;	SIAH2;	yes	SIAH1;
31259	FBgn0024998	CG2685	CG2685	uncharacterized protein	X	11	1100	1	WBP11;		yes	WBP11;	Spliceosome;	abnormal pain response; abnormal size; abnormal stress response; female sterile; sterile;
31260	FBgn0024991	CG2694	CG2694	uncharacterized protein	X	5	110	1	GCNA;		yes	GCNA;
31261	FBgn0024973	CG2701	CG2701	uncharacterized protein	X	13	1100	1	ASCC2;				Ubiquitin-related;
31262	FBgn0000928	CG2706	fs(1)Yb	female sterile (1) Yb	X	4	127	1	TDRD12;					abnormal cell number; decreased fecundity; sterile; female sterile;
31264	FBgn0283545	CG2709	vilya	vilya	X	4	62	1	RNF212B;					abnormal cell cycle;
31265	FBgn0000520	CG2711	dwg	deformed wings	X	2	307	13	MZF1;	ZNF92;ZNF736;ZNF680;ZNF852;ZNF431;ZNF479;ZNF430;ZNF492;ZNF66;MAZ;ZNF737;ZNF98;	yes	ZNF479;	Transcription factor/DNA binding;	cell lethal; male sterile; sterile;
31266	FBgn0250874	CG2713	ttm50	tiny tim 50	X	13	1100	1	TIMM50;		yes	TIMM50;	Mitochondrial;	abnormal cell number; abnormal body size; abnormal developmental rate; abnormal neuroanatomy; abnormal cell cycle; abnormal cell size; abnormal pain response; male semi-fertile; semi-fertile; decreased occurrence of cell division; abnormal size; sterile; female sterile; abnormal stress response;
31267	FBgn0024975	CG2712	CG2712	uncharacterized protein	X	2	402	59	ZNF596;ZFP90;ZNF177;ZNF69;	ZNF599;ZNF25;ZNF778;ZNF169;ZNF846;ZNF550;ZNF425;ZNF620;ZNF558;ZNF749;ZNF582;ZNF560;ZNF684;ZNF555;ZNF875;ZNF619;ZNF404;ZNF705A;ZNF674;ZNF487;ZNF705D;ZNF705G;ZNF705B;ZNF559-ZNF177;ZNF891;ZNF77;ZNF440;ZFP69;ZNF35;ZNF491;ZNF10;ZNF20;ZNF70;ZNF80;ZNF124;ZNF133;ZNF180;ZNF266;ZNF337;ZSCAN2;ZNF248;ZNF614;ZNF439;ZNF19;ZNF566;ZNF529;ZNF559;ZNF556;ZNF669;ZNF329;ZNF557;ZFP37;ZFP69B;ZNF343;ZNF554;	yes	ZNF559;	Transcription factor/DNA binding;
31268	FBgn0000376	CG2714	crm	cramped	X	8	1100	1	CRAMP1;				Transcription factor/DNA binding;	abnormal eye color; abnormal body color; female semi-fertile; sterile; cell lethal; modifier of variegation; female sterile; semi-fertile; female semi-sterile; male sterile; abnormal size; semi-sterile; male semi-fertile;
31269	FBgn0024980	CG2715	Syx4	Syntaxin 4	X	5	524	3	STX11;STX19;	STX1A;	yes	STX1A;STX11;	Trans-membrane proteins; Receptors;	abnormal neuroanatomy; abnormal behavior;
31270	FBgn0040384	CG32795	CG32795	uncharacterized protein	X	13	1100	2	TMEM120B;	TMEM120A;			Trans-membrane proteins;
31271	FBgn0003996	CG2759	w	white	X	6	920	4	ABCG2;	ABCG4;ABCG8;ABCG1;	yes	ABCG2;ABCG8;	Receptors; Trans-membrane proteins; Metabolic vs2; Transporters;	abnormal memory; abnormal neurophysiology; abnormal gravitaxis; abnormal locomotor behavior; abnormal behavior; abnormal cold stress response; abnormal eye color; abnormal learning; abnormal oxidative stress response; abnormal mating; abnormal mating behavior; abnormal touch response; short lived; abnormal starvation stress response; modifier of variegation; abnormal size; abnormal stress respons…
31272	FBgn0040356	CG12498	CG12498	uncharacterized protein	X	6	101	1	RTF1;
31277	FBgn0040355	CG3526	CG3526	uncharacterized protein	X	7	218	2	RNF166;	KCMF1;			Transcription factor/DNA binding;	short lived;
31289	FBgn0029648	CG3603	CG3603	uncharacterized protein	X	12	1100	2	HSD17B8;	CBR4;			Mitochondrial; Trans-membrane proteins; Peroxisomal;
31290	FBgn0003285	CG4125	rst	roughest	X	13	920	3	KIRREL1;	KIRREL2;KIRREL3;	yes	KIRREL1;KIRREL3;	Trans-membrane proteins;	abnormal neuroanatomy; abnormal cell death; abnormal body size; abnormal behavior; abnormal eye color; female sterile; abnormal visual behavior; abnormal size; female semi-sterile; male sterile; sterile; semi-sterile;
31292	FBgn0028369	CG3653	kirre	kin of irre	X	12	281	3	KIRREL3;	KIRREL1;KIRREL2;	yes	KIRREL1;KIRREL3;	Secreted proteins; Receptors; Trans-membrane proteins;	abnormal cell number; abnormal sleep;
31293	FBgn0004647	CG3936	N	Notch	X	10	1100	4	NOTCH1;	NOTCH3;NOTCH4;NOTCH2;	yes	NOTCH1;NOTCH2;NOTCH3;NOTCH4;	Receptors; Major signaling pathways; Trans-membrane proteins; Transcription factor/DNA binding;	abnormal immune response; abnormal behavior; abnormal memory; abnormal mating behavior; abnormal mating; abnormal cell shape; abnormal cell size; abnormal cell adhesion; abnormal cell number; abnormal locomotor behavior; abnormal cell cycle; abnormal chemosensitive behavior; abnormal cell death; abnormal flight; abnormal cell migration; abnormal neuroanatomy; female sterile; abnormal planar polar…
31295	FBgn0040396	CG3939	CG3939	uncharacterized protein	X	9	110	1	TXNDC17;
31308	FBgn0288967	CG10793	CG10793	uncharacterized protein	X	10	1100	1	KATNAL2;		yes	KATNAL2;
31309	FBgn0000479	CG32498	dnc	dunce	X	11	1100	4	PDE4B;	PDE4C;PDE4D;PDE4A;	yes	PDE4D;	Metabolic vs2;	abnormal mating; abnormal neurophysiology; abnormal circadian rhythm; abnormal cell growth; abnormal chemosensitive behavior; abnormal behavior; abnormal learning; abnormal mating behavior; abnormal neuroanatomy; abnormal memory; abnormal circadian behavior; abnormal locomotor behavior; abnormal stress response; abnormal temperature response; female sterile; chemical sensitive; abnormal sensory p…
31310	FBgn0262656	CG10798	Myc	Myc	X	6	1100	3	MYC;	MYCL;MYCN;	yes	MYC;MYCL;MYCN;	Transcription factor/DNA binding; Major signaling pathways;	abnormal cell cycle; abnormal neuroanatomy; abnormal cell migration; abnormal developmental rate; abnormal cell number; abnormal cell growth; abnormal body size; abnormal cell death; abnormal cell size; male sterile; female sterile; sterile; abnormal stress response; abnormal wound healing; radiation sensitive; short lived; abnormal starvation stress response; abnormal size;
31315	FBgn0029661	CG16781	CG16781	uncharacterized protein	X	7	110	1	MARCHF5;				Trans-membrane proteins; Ubiquitin-related;
31316	FBgn0029662	CG12206	CG12206	uncharacterized protein	X	8	920	2	GRXCR1;	GRXCR2;	yes	GRXCR1;
31317	FBgn0029663	CG10804	CG10804	uncharacterized protein	X	7	650	6	SLC6A18;	SLC6A19;SLC6A15;SLC6A20;SLC6A16;SLC6A17;	yes	SLC6A19;SLC6A17;	Trans-membrane proteins; Transporters;	abnormal flight; abnormal planar polarity;
31318	FBgn0029664	CG10802	CG10802	uncharacterized protein	X	13	1010	2	AARSD1;	PTGES3L-AARSD1;			Metabolic vs2;
31319	FBgn0029665	CG14270	CG14270	uncharacterized protein	X	13	1100	1	TIMM29;				Mitochondrial;	short lived;
31320	FBgn0029666	CG10803	CG10803	uncharacterized protein	X	8	1100	1	RO60;				RNA-binding;
31321	FBgn0029667	CG14271	Gas8	Growth arrest specific protein 8	X	12	1100	1	DRC4;		yes	DRC4;	Cytoskeletal;	abnormal locomotor behavior; abnormal behavior; short lived; sterile; male sterile;
31322	FBgn0052791	CG32791	DIP-alpha	Dpr-interacting protein alpha	X	9	154	5	LSAMP;	OPCML;NTM;NEGR1;IGLON5;	yes	LSAMP;OPCML;NEGR1;		abnormal cell number; abnormal neuroanatomy;
31326	FBgn0029672	CG2875	CG2875	uncharacterized protein	X	12	1100	1	NOC4L;				Transcription factor/DNA binding;	abnormal neuroanatomy;
31329	FBgn0023216	CG2864	Parg	Poly(ADP-ribose) glycohydrolase	X	12	1100	2	PARG;	BPHL;			Spliceosome; Metabolic vs2;	abnormal neuroanatomy; abnormal cell number; abnormal heat stress response; abnormal developmental rate; sterile; abnormal stress response; short lived; decreased fecundity; abnormal temperature response; melanotic mass phenotype;
31331	FBgn0023215	CG13316	Mnt	Mnt	X	6	1100	1	MNT;		yes	MNT;	Transcription factor/DNA binding;	abnormal neuroanatomy; abnormal cell size; abnormal heat stress response; abnormal body size; abnormal temperature response; abnormal size; abnormal stress response; short lived; abnormal starvation stress response;
31332	FBgn0015286	CG2849	Rala	Ras-like protein A	X	13	1100	2	RALA;	RALB;	yes	RALA;	Autophagy-related;	abnormal cell death; abnormal flight; abnormal cell size; abnormal planar polarity; abnormal size; sterile; male sterile;
31335	FBgn0029676	CG2947	HIP-R	Hsc/Hsp70-interacting protein related	X	12	470	1	ST13;		yes	ST13;	Chaperone and heat shock proteins;
31338	FBgn0029679	CG2901	CG2901	uncharacterized protein	X	6	110	1	XPR1;		yes	XPR1;	Trans-membrane proteins; Receptors;
31339	FBgn0000542	CG2904	ec	echinus	X	8	920	2	USP54;	USP53;	yes	USP53;	Ubiquitin-related;	abnormal pain response; abnormal cell death; short lived; abnormal sensory perception; abnormal stress response;
31340	FBgn0265575	CG44402	yin	yin	X	12	470	3	SLC15A2;	SLC15A1;SLC15A4;			Trans-membrane proteins; Transporters;
31341	FBgn0028491	CG2930	CG2930	uncharacterized protein	X	12	1100	3	SLC15A1;	SLC15A4;SLC15A2;			Trans-membrane proteins; Transporters;
31342	FBgn0285910	CG2934	VhaAC39-1	Vacuolar H[+] ATPase AC39 subunit 1	X	13	1100	2	ATP6V0D1;	ATP6V0D2;			Metabolic vs2; Mitochondrial; Transporters;	abnormal eye color; abnormal neuroanatomy;
31344	FBgn0260658	CG42541	CG42541	uncharacterized protein	X	4	83	4	RRAD;	GEM;REM1;REM2;
31347	FBgn0029685	CG2938	CG2938	uncharacterized protein	X	13	1100	1	CASD1;				Trans-membrane proteins;	abnormal flight; abnormal body color;
31349	FBgn0029687	CG5014	Vap33	VAMP-associated protein 33kDa	X	12	1010	2	VAPB;	VAPA;	yes	VAPB;	Metabolic vs2; Mitochondrial; Trans-membrane proteins;	abnormal circadian behavior; abnormal locomotor behavior; abnormal pain response; abnormal circadian rhythm; abnormal neurophysiology; abnormal flight; abnormal behavior; abnormal neuroanatomy; abnormal cell death; abnormal stress response; short lived; abnormal size;
31350	FBgn0029688	CG6450	lva	lava lamp	X	1	107	1	CENPF;		yes	CENPF;	Cytoskeletal;	abnormal neuroanatomy;
31351	FBgn0029689	CG6428	CG6428	uncharacterized protein	X	12	1100	1	ASPG;				Metabolic vs2;
31352	FBgn0029690	CG6414	CG6414	uncharacterized protein	X	7	830	4	CES1;	CES4A;CES2;CES3;	yes	CES1;
31353	FBgn0263772	CG43689	CG43689	uncharacterized protein	X	7	1100	3	MYT1L;	MYT1;ST18;	yes	MYT1L;	Transcription factor/DNA binding;	abnormal body color; abnormal flight;
31355	FBgn0029693	CG6379	Cmtr1	Cap methyltransferase 1	X	13	1100	1	CMTR1;				Methyltransferase;	abnormal neurophysiology;
31357	FBgn0004832	CG6358	Xpac	Xeroderma pigmentosum group A-like	X	13	1100	1	XPA;		yes	XPA;		short lived;
31358	FBgn0000221	CG4934	brn	brainiac	X	10	631	13	B3GNT3;	B3GNT9;B3GALT9;B3GNT8;B3GALNT1;B3GNT6;B3GNT7;B3GNT4;B3GNT2;B3GALT5;B3GALT2;B3GALT1;B3GNT5;			Secreted proteins; Trans-membrane proteins; Metabolic vs2; Major signaling pathways;	abnormal neuroanatomy; sterile; female sterile;
31359	FBgn0026084	CG4944	cib	ciboulot	X	6	901	5	TMSB4X;	TMSB15B;TMSB4Y;TMSB10;TMSB15A;	yes	TMSB4X;	Cytoskeletal;	abnormal body color;
31362	FBgn0026080	CG6121	Tip60	Tat interactive protein 60kDa	X	12	1100	2	KAT5;	KAT8;	yes	KAT5;KAT8;	Transcription factor/DNA binding;	abnormal cell death; abnormal behavior; abnormal flight; abnormal cell number; abnormal locomotor behavior; abnormal immune response; abnormal circadian behavior; abnormal circadian rhythm; abnormal memory; abnormal neuroanatomy; semi-sterile; abnormal sleep; female semi-fertile; abnormal size; female semi-sterile; semi-fertile; short lived;
31364	FBgn0000635	CG3665	Fas2	Fasciclin 2	X	11	740	2	NCAM2;	NCAM1;			Trans-membrane proteins;	abnormal neurophysiology; abnormal locomotor behavior; abnormal circadian behavior; abnormal neuroanatomy; abnormal circadian rhythm; abnormal learning; abnormal behavior; abnormal memory; male sterile; sterile; abnormal size; semi-sterile;
31368	FBgn0052774	CG32774	Muc4B	Mucin 4B	X	1	106	1	C11orf24;				Matrisome;
31373	FBgn0002707	CG3697	mei-9	meiotic 9	X	13	1100	1	ERCC4;		yes	ERCC4;		abnormal DNA repair; abnormal cell death; abnormal cell number; abnormal oxidative stress response; abnormal cell cycle; abnormal aging; chemical sensitive; abnormal stress response; female semi-sterile; female sterile; sterile; short lived; semi-sterile; radiation sensitive;
31374	FBgn0266570	CG2982	NO66	Nucleolar protein 66	X	12	740	2	RIOX1;	RIOX2;				abnormal heat stress response; abnormal stress response; modifier of variegation; abnormal temperature response;
31376	FBgn0262738	CG3620	norpA	no receptor potential A	X	12	1100	1	PLCB4;		yes	PLCB4;	Metabolic vs2;	abnormal circadian rhythm; abnormal locomotor behavior; abnormal phototaxis; abnormal neurophysiology; abnormal neuroanatomy; abnormal memory; abnormal feeding behavior; abnormal chemosensitive behavior; abnormal circadian behavior; abnormal behavior; abnormal cell death; abnormal cell number; abnormal immune response; abnormal taste perception; abnormal visual behavior; abnormal temperature resp…
31377	FBgn0029706	CG3626	CG3626	uncharacterized protein	X	13	1100	1	PDPR;				Mitochondrial; Metabolic vs2; Methyltransferase;
31379	FBgn0000179	CG3578	bi	bifid	X	8	1100	2	TBX2;	TBX3;	yes	TBX2;TBX3;	Transcription factor/DNA binding;	abnormal cell shape; abnormal neurophysiology; abnormal phototaxis; abnormal cell death; abnormal cell migration; abnormal cell number; abnormal behavior; abnormal body color; abnormal visual behavior; abnormal planar polarity; abnormal size; sterile;
31380	FBgn0029708	CG3556	CG3556	uncharacterized protein	X	5	703	3	TCN1;	CBLIF;TCN2;	yes	CBLIF;TCN2;	Trans-membrane proteins; Secreted proteins;
31381	FBgn0003210	CG11427	rb	ruby	X	13	740	2	AP3B1;	AP3B2;	yes	AP3B2;AP3B1;		abnormal eye color; abnormal behavior; abnormal visual behavior; short lived;
31382	FBgn0029709	CG3564	CHOp24	CHOp24	X	12	1100	1	TMED2;				Trans-membrane proteins;	semi-sterile; female semi-sterile;
31384	FBgn0029711	CG17592	Usf	Usf	X	8	1010	2	USF1;	USF2;			Transcription factor/DNA binding;
31385	FBgn0029712	CG15912	CG15912	uncharacterized protein	X	13	1100	1	HDHD3;				Phosphatases; Mitochondrial; Transcription factor/DNA binding;
31386	FBgn0029713	CG11436	CG11436	uncharacterized protein	X	9	1100	1	TTC17;
31387	FBgn0029714	CG3527	CG3527	uncharacterized protein	X	13	1100	1	EMG1;		yes	EMG1;	RNA-binding; Methyltransferase;	abnormal body size; abnormal cell number; abnormal neuroanatomy; abnormal size;
31388	FBgn0029715	CG11444	CG11444	uncharacterized protein	X	12	1100	1	PDAP1;
31391	FBgn0003053	CG12212	peb	pebbled	X	9	1100	1	RREB1;				Transcription factor/DNA binding;	abnormal behavior; abnormal oviposition; abnormal eye color; abnormal cell death; abnormal neuroanatomy; abnormal planar polarity;
31396	FBgn0025612	CG3062	CG3062	uncharacterized protein	X	9	1100	1	CFAP126;
31397	FBgn0011277	CG3052	HLH4C	Helix loop helix protein 4C	X	9	1010	2	NHLH1;	NHLH2;			Transcription factor/DNA binding;
31398	FBgn0029718	CG7038	mRpL30	mitochondrial ribosomal protein L30	X	11	1100	1	MRPL30;				Ribosome; Mitochondrial;	short lived;
31399	FBgn0025615	CG3024	Torsin	torsin	X	13	1100	5	TOR1A;	TOR2A;TOR4A;TOR1B;TOR3A;	yes	TOR1A;	Metabolic vs2; Chaperone and heat shock proteins;	abnormal cell growth; abnormal oxidative stress response; abnormal developmental rate; abnormal locomotor behavior; abnormal neuroanatomy; abnormal body color; abnormal behavior; abnormal stress response; sterile; short lived; abnormal size; male sterile;
31402	FBgn0029720	CG3009	CG3009	uncharacterized protein	X	8	470	1	PLA2G3;				Trans-membrane proteins; Secreted proteins; Metabolic vs2;
31404	FBgn0022768	CG2984	Pp2C1	Protein phosphatase 2C	X	10	1100	1	PPM1D;		yes	PPM1D;	Phosphatases;	female semi-sterile; semi-sterile;
31405	FBgn0011760	CG6998	ctp	cut up	X	12	650	2	DYNLL2;	DYNLL1;			Cytoskeletal; Mitochondrial;	abnormal behavior; abnormal neuroanatomy; abnormal cell death; abnormal pain response; abnormal locomotor behavior; sterile; male semi-sterile; semi-sterile; abnormal stress response; male sterile; female sterile;
31406	FBgn0028325	CG7010	Pdha	Pyruvate dehydrogenase E1 alpha subunit	X	13	1100	2	PDHA2;	PDHA1;	yes	PDHA1;PDHA2;	Mitochondrial; Metabolic vs2;	abnormal neurophysiology; abnormal pain response; abnormal wound healing; abnormal stress response; short lived;
31407	FBgn0029722	CG7024	CG7024	uncharacterized protein	X	9	92	2	PDHA1;PDHA2;		yes	PDHA1;PDHA2;	Metabolic vs2;	short lived;
31408	FBgn0029723	CG6986	Proc-R	Proctolin receptor	X	3	434	2	GPR139;	GPR142;			Receptors; Trans-membrane proteins; GPCRs;	hypoactive;
31410	FBgn0025679	CG2932	Klf15	Kruppel-like factor 15	X	6	1100	4	KLF15;	KLF9;KLF13;KLF17;			Transcription factor/DNA binding;	chemical sensitive;
31413	FBgn0029727	CG6978	CG6978	uncharacterized protein	X	8	434	8	SLC17A2;	SLC17A7;SLC17A6;SLC17A5;SLC17A4;SLC17A1;SLC17A8;SLC17A3;	yes	SLC17A5;SLC17A8;	Trans-membrane proteins; Metabolic vs2; Transporters;
31419	FBgn0029733	CG6927	CG6927	uncharacterized protein	X	5	51	1	GLRB;		yes	GLRB;	Trans-membrane proteins; Ion channel; Transporters;
31420	FBgn0052772	CG32772	CG32772	uncharacterized protein	X	1	200	11	ZNF408;	ZKSCAN8;ZBTB41;ZSCAN25;ZNF322;ZNF263;ZNF76;ZSCAN21;ZKSCAN1;ZSCAN5C;ZNF275;	yes	ZNF408;	Transcription factor/DNA binding;
31422	FBgn0029736	CG4041	CG4041	uncharacterized protein	X	13	1100	1	TBCK;		yes	TBCK;	Kinases;	female semi-sterile; semi-sterile;
31423	FBgn0029737	CG6903	Hgsnat	Heparan-alpha-glucosaminide N-acetyltransferase	X	13	1100	1	HGSNAT;		yes	HGSNAT;	Trans-membrane proteins; Metabolic vs2;
31424	FBgn0266000	CG44774	CG44774	uncharacterized protein	X	9	1100	1	SINHCAF;					abnormal body color;
31425	FBgn0004368	CG6899	Ptp4E	Protein tyrosine phosphatase 4E	X	10	920	5	PTPRB;	PTPRQ;PTPRO;PTPRJ;PTPRH;	yes	PTPRB;PTPRJ;PTPRO;PTPRQ;	Trans-membrane proteins; Receptors; Glycoproteins; Phosphatases;	abnormal neuroanatomy; semi-sterile; female semi-sterile;
31429	FBgn0003028	CG6824	ovo	ovo	X	8	1100	3	OVOL1;	OVOL2;OVOL3;	yes	OVOL2;	Cytoskeletal; Transcription factor/DNA binding;	abnormal cell growth; abnormal feeding behavior; abnormal cell number; abnormal behavior; abnormal cell cycle; grandchildless; sterile; female sterile; decreased fecundity;
31430	FBgn0052767	CG32767	CG32767	uncharacterized protein	X	2	201	5	ZFP41;	ZNF222;ZNF214;ZNF285;ZFP57;	yes	ZFP57;	Transcription factor/DNA binding;
31433	FBgn0029745	CG6789	Rpn13R	Regulatory particle non-ATPase 13-related	X	5	110	1	ADRM1;
31435	FBgn0029747	CG5062	CG5062	uncharacterized protein	X	3	110	1	CFAP45;		yes	CFAP45;
31441	FBgn0263237	CG3319	Cdk7	Cyclin-dependent kinase 7	X	13	1100	1	CDK7;				Transcription factor/DNA binding; Kinases;	abnormal cell death; sterile; female sterile; decreased occurrence of cell division;
31442	FBgn0003449	CG4528	snf	sans fille	X	11	1010	2	SNRPA;	SNRPB2;			RNA-binding; Spliceosome;	abnormal cell number; modifier of variegation; abnormal size; sterile; female sterile germline-dependent; female sterile;
31443	FBgn0029752	CG3315	TrxT	Thioredoxin T	X	12	290	3	TXN;	TXNDC2;TXNDC8;			Metabolic vs2;	abnormal behavior; abnormal locomotor behavior; chemical resistant;
31444	FBgn0011761	CG4193	dhd	deadhead	X	9	110	2	TXN;	TXNDC8;			Metabolic vs2;	female sterile; sterile;
31446	FBgn0029754	CG15930	CG15930	uncharacterized protein	X	4	154	1	TDRD5;					abnormal flight;
31447	FBgn0029755	CG4202	Sas10	Something about silencing 10	X	12	1100	1	UTP3;				RNA-binding;	abnormal neuroanatomy;
31448	FBgn0014024	CG3312	Rnp4F	RNA-binding protein 4F	X	11	1100	1	SART3;		yes	SART3;	RNA-binding;
31449	FBgn0284442	CG4206	Mcm3	Minichromosome maintenance 3	X	13	1100	1	MCM3;					abnormal neuroanatomy; abnormal cell size; abnormal cell number; abnormal locomotor behavior; abnormal learning; abnormal behavior; abnormal memory; sterile; radiation sensitive; female sterile;
31450	FBgn0029756	CG3309	CG3309	uncharacterized protein	X	13	920	2	DENND6A;	DENND6B;
31451	FBgn0026751	CG4208	XRCC1	XRCC1	X	12	1100	1	XRCC1;		yes	XRCC1;
31456	FBgn0029761	CG10706	SK	small conductance calcium-activated potassium channel	X	12	830	4	KCNN3;	KCNN2;KCNN4;KCNN1;	yes	KCNN2;KCNN3;KCNN4;	Ion channel; Receptors; Trans-membrane proteins; Transporters;	abnormal neurophysiology; abnormal immune response; abnormal neuroanatomy; abnormal locomotor behavior; abnormal behavior;
31457	FBgn0029762	CG3252	NAAT1	Nutrient Amino Acid Transporter 1	X	5	222	4	SLC6A7;	SLC6A9;SLC6A5;SLC6A16;	yes	SLC6A9;SLC6A5;	Trans-membrane proteins; Metabolic vs2; Transporters;
31458	FBgn0029763	CG4165	Usp16-45	Ubiquitin specific protease 16/45	X	11	1100	2	USP45;	USP16;	yes	USP45;	Ubiquitin-related;	abnormal behavior; abnormal locomotor behavior; radiation sensitive; short lived;
31459	FBgn0263987	CG3249	spoon	spoonbill	X	10	1100	1	AKAP1;				Trans-membrane proteins; RNA-binding;	abnormal neuroanatomy; abnormal memory; abnormal behavior; female semi-sterile; female sterile; female sterile germline-dependent; sterile; semi-sterile;
31460	FBgn0029765	CG16756	CG16756	uncharacterized protein	X	9	263	9	LYZL6;	LYZL1;SPACA5;LYZL4;SPACA5B;LYZ;LALBA;SPACA3;LYZL2;	yes	LYZ;	Metabolic vs2; Trans-membrane proteins;
31461	FBgn0029766	CG15784	CG15784	uncharacterized protein	X	1	203	1	HRG;		yes	HRG;
31463	FBgn0029768	CG16752	SPR	Sex peptide receptor	X	1	113	1	GPR142;				GPCRs; Receptors; Trans-membrane proteins;	abnormal flight; abnormal mating behavior; abnormal mating; abnormal behavior; female semi-sterile; semi-sterile; decreased fecundity;
31464	FBgn0029769	CG3239	frma	fra mauro	X	3	64	1	KEL;		yes	KEL;		abnormal behavior; abnormal mating; abnormal mating behavior; female semi-fertile; semi-fertile;
31466	FBgn0029771	CG12730	CG12730	uncharacterized protein	X	5	245	7	CMTM4;	CMTM8;PLLP;MARVELD1;CMTM7;CMTM1;CMTM2;	yes	MARVELD1;	Trans-membrane proteins;
31469	FBgn0263512	CG33980	Vsx2	Visual system homeobox 2	X	9	1010	2	VSX2;	VSX1;	yes	VSX1;VSX2;	Transcription factor/DNA binding;
31470	FBgn0263511	CG4136	Vsx1	Visual system homeobox 1	X	6	560	2	VSX2;	VSX1;	yes	VSX1;VSX2;	Transcription factor/DNA binding;	abnormal developmental rate; abnormal neuroanatomy;
31471	FBgn0085464	CG34435	CG34435	uncharacterized protein	X	2	60	2	MYL6;MYL6B;				Secreted proteins; Trans-membrane proteins;
31473	FBgn0029778	CG3208	RhoGAP5A	Rho GTPase activating protein at 5A	X	13	1100	2	CHN1;	CHN2;	yes	CHN1;		abnormal planar polarity;
31474	FBgn0004687	CG3201	Mlc-c	Myosin light chain cytoplasmic	X	13	1100	5	MYL6;	MYL1;MYL3;MYL4;MYL6B;	yes	MYL1;MYL3;	Major signaling pathways; Cytoskeletal;
31475	FBgn0026702	CG32763	Pop1	POP1 ribonuclease P/MRP subunit	X	13	1100	1	POP1;		yes	POP1;		sterile; male sterile;
31480	FBgn0029783	CG3187	Sirt4	Sirtuin 4	X	13	1100	1	SIRT4;		yes	SIRT4;	Mitochondrial; Transcription factor/DNA binding;	abnormal locomotor behavior; abnormal behavior; short lived; decreased fecundity; abnormal stress response; abnormal starvation stress response;
31481	FBgn0028474	CG4119	CG4119	uncharacterized protein	X	12	1100	1	RBM25;				Spliceosome; RNA-binding;	female semi-sterile; semi-sterile;
31483	FBgn0029785	CG4111	RpL35	Ribosomal protein L35	X	13	1100	1	RPL35;				Ribosome;
31487	FBgn0029789	CG3160	PGAP1	Post-GPI attachment to proteins 1	X	13	1100	1	PGAP1;		yes	PGAP1;	Trans-membrane proteins; Metabolic vs2;	abnormal body color;
31489	FBgn0027564	CG3149	CG3149	uncharacterized protein	X	13	1100	1	RFT1;		yes	RFT1;	Metabolic vs2; Trans-membrane proteins;	short lived;
31490	FBgn0029791	CG4096	AdamTS-B	ADAM metallopeptidase with thrombospondin type 1 motif B	X	12	740	10	ADAMTS12;	ADAMTS16;ADAMTS19;ADAMTS18;ADAMTS17;ADAMTS6;ADAMTS7;ADAMTS13;ADAMTS1;ADAMTS10;	yes	ADAMTS13;ADAMTS10;ADAMTS17;ADAMTS18;ADAMTS19;	Secreted proteins; Matrisome; Trans-membrane proteins;	abnormal size;
31491	FBgn0053080	CG33080	CG33080	uncharacterized protein	X	7	101	1	MYORG;		yes	MYORG;	Metabolic vs2; Trans-membrane proteins;
31493	FBgn0052758	CG32758	Snx27	Sorting nexin 27	X	13	1100	1	SNX27;		yes	SNX27;
31496	FBgn0261383	CG3125	IntS6	Integrator 6	X	12	920	12	INTS6L;	CT45A10;INTS6;CT45A9;CT45A7;CT45A2;CT45A6;CT45A5;CT45A3;SAGE1;CT45A1;CT45A8;	yes	INTS6;
31497	FBgn0029798	CG4078	Rtel1	Regulator of telomere elongation helicase 1	X	12	1100	2	RTEL1;	BRIP1;	yes	RTEL1;BRIP1;		abnormal cell number; abnormal flight;
31499	FBgn0029800	CG15929	lin-52	lin-52	X	13	1100	1	LIN52;					abnormal cell cycle; abnormal cell death;
31500	FBgn0029801	CG15771	CG15771	uncharacterized protein	X	12	1100	1	NANP;				Metabolic vs2; Phosphatases;
31503	FBgn0029804	CG3097	CG3097	uncharacterized protein	X	9	830	9	CPA4;	CPA2;CPO;CPA5;CPA6;CPB2;CPA3;CPA1;CPB1;	yes	CPA6;		short lived;
31504	FBgn0259149	CG42264	CG42264	uncharacterized protein	X	6	155	9	CPA5;	CPA1;CPA4;CPO;CPA6;CPB1;CPA3;CPA2;CPB2;	yes	CPA6;
31506	FBgn0029807	CG3108	CG3108	uncharacterized protein	X	7	380	9	CPA4;	CPA1;CPA2;CPA3;CPB1;CPB2;CPA6;CPA5;CPO;	yes	CPA6;
31507	FBgn0261610	CG42699	CG42699	uncharacterized protein	X	6	1001	1	CEP162;					abnormal sensory perception; abnormal smell perception;
31508	FBgn0029809	CG15767	CG15767	uncharacterized protein	X	2	211	1	PPIL6;					abnormal flight;
31511	FBgn0029812	CG18341	Prosbeta2R1	Proteasome beta2 subunit-related 1	X	9	110	2	PSMB7;PSMB10;		yes	PSMB10;	Proteasome; Ubiquitin-related;
31515	FBgn0029816	CG12729	CG12729	uncharacterized protein	X	6	110	1	PSMF1;		yes	PSMF1;
31517	FBgn0029818	CG3033	GAA1	Glycosylphosphatidylinositol anchor attachment 1	X	12	1100	1	GPAA1;		yes	GPAA1;	Metabolic vs2; Trans-membrane proteins;
31518	FBgn0014340	CG3025	mof	males absent on the first	X	12	1100	1	KAT8;		yes	KAT8;	Transcription factor/DNA binding; RNA-binding;	abnormal cell growth; abnormal body size; abnormal cell death; female sterile; abnormal size; sterile; short lived; radiation sensitive;
31519	FBgn0029819	CG3016	Usp30	Ubiquitin specific protease 30	X	12	1100	1	USP30;		yes	USP30;	Trans-membrane proteins; Ubiquitin-related;	abnormal behavior; abnormal oxidative stress response; abnormal locomotor behavior; chemical resistant; short lived; abnormal stress response;
31520	FBgn0029820	CG16721	CG16721	uncharacterized protein	X	13	1100	5	TCP11L1;	TCP11;TCP11X2;TCP11L2;TCP11X1;				short lived;
31521	FBgn0000042	CG4027	Act5C	Actin 5C	X	12	911	9	ACTG1;	ACTA1;ACTA2;ACTB;ACTC1;ACTBL2;POTEI;POTEJ;POTEF;	yes	ACTA1;ACTA2;ACTB;ACTC1;ACTG1;	Cytoskeletal; Mitochondrial;	abnormal cell cycle; abnormal behavior;
31522	FBgn0029821	CG4020	CG4020	uncharacterized protein	X	7	110	2	FAR1;	FAR2;	yes	FAR1;	Metabolic vs2;
31523	FBgn0029822	CG12236	CG12236	uncharacterized protein	X	2	812	3	NACC1;	ZBTB14;ZBTB33;	yes	NACC1;	Transcription factor/DNA binding; Ubiquitin-related;
31524	FBgn0029823	CG3011	Shmt	Serine hydroxymethyl transferase	X	13	1100	2	SHMT1;	SHMT2;	yes	SHMT2;	Methyltransferase; Mitochondrial; Metabolic vs2;	abnormal circadian rhythm; abnormal locomotor behavior; abnormal behavior; hyperactive; abnormal sleep; short lived; chemical resistant;
31526	FBgn0029825	CG12728	CG12728	uncharacterized protein	X	3	206	1	NHEJ1;		yes	NHEJ1;
31527	FBgn0029826	CG6041	CG6041	uncharacterized protein	X	3	114	1	KLK10;		yes	KLK10;	Secreted proteins;
31528	FBgn0029827	CG6048	CG6048	uncharacterized protein	X	2	121	1	TMPRSS9;				Serine proteases;
31532	FBgn0029831	CG5966	CG5966	uncharacterized protein	X	11	650	4	PNLIP;	PNLIPRP1;PNLIPRP2;PNLIPRP3;			Metabolic vs2; Secreted proteins;
31533	FBgn0027546	CG4766	CG4766	uncharacterized protein	X	13	1100	3	MAB21L2;	MAB21L1;MAB21L3;	yes	MAB21L1;MAB21L2;
31536	FBgn0029833	CG5941	MCTS1	Malignant T cell amplified sequence 1	X	13	1100	2	MCTS1;	MCTS2;	yes	MCTS1;	RNA-binding; Metabolic vs2;
31537	FBgn0029834	CG5937	CG5937	uncharacterized protein	X	12	1100	1	ARFGEF3;
31538	FBgn0029835	CG5921	CG5921	uncharacterized protein	X	8	1100	1	USH1C;		yes	USH1C;	Metabolic vs2;
31540	FBgn0029837	CG4690	Tsp5D	Tetraspanin 5D	X	13	1100	3	TSPAN9;	CD53;TSPAN4;	yes	TSPAN4;	Glycoproteins; Receptors; Trans-membrane proteins;
31541	FBgn0029838	CG4666	CG4666	uncharacterized protein	X	13	1100	1	THEM6;				Secreted proteins; Trans-membrane proteins;
31542	FBgn0029839	CG4660	CG4660	uncharacterized protein	X	12	200	1	THEM6;				Trans-membrane proteins;
31543	FBgn0029840	CG4320	raptor	raptor	X	13	1100	1	RPTOR;		yes	RPTOR;	Major signaling pathways; Metabolic vs2;	abnormal behavior; abnormal locomotor behavior; abnormal cell size; abnormal cell number; abnormal cell death; abnormal neuroanatomy; abnormal body size; abnormal starvation stress response; short lived; female sterile; abnormal stress response; abnormal size; sterile;
31544	FBgn0026060	CG4317	Mipp2	Multiple inositol polyphosphate phosphatase 2	X	13	1100	1	MINPP1;		yes	MINPP1;	Phosphatases; Metabolic vs2;
31547	FBgn0029843	CG5905	Nep1	Neprilysin 1	X	13	1100	5	MMEL1;	PHEX;ECE2;MME;ECE1;	yes	MME;PHEX;	Trans-membrane proteins;	abnormal behavior; abnormal memory; female semi-sterile; semi-sterile; male semi-sterile;
31550	FBgn0264386	CG15899	Ca-alpha1T	Ca[2+]-channel protein alpha[[1]] subunit T	X	11	830	3	CACNA1I;	CACNA1G;CACNA1H;	yes	CACNA1I;CACNA1H;CACNA1G;	Trans-membrane proteins; Ion channel; Transporters;	abnormal circadian rhythm; abnormal neurophysiology; abnormal behavior; abnormal locomotor behavior; abnormal sleep; short lived;
31551	FBgn0040069	CG32754	vanin-like	vanin-like	X	12	650	3	BTD;	VNN2;VNN1;	yes	BTD;	Trans-membrane proteins; Metabolic vs2;
31552	FBgn0029848	CG3599	Btnd	Biotinidase	X	12	452	3	BTD;VNN2;	VNN1;	yes	BTD;	Metabolic vs2;	abnormal heat stress response; abnormal flight; abnormal stress response; abnormal temperature response; short lived;
31553	FBgn0029849	CG3774	Efr	ER GDP-fucose transporter	X	13	1100	1	SLC35B4;				Trans-membrane proteins; Transporters;
31554	FBgn0003514	CG3595	sqh	spaghetti squash	X	13	1010	4	MYL9;	MYL5;MYL12A;MYL12B;			Cytoskeletal; Major signaling pathways;	abnormal cell polarity; abnormal cell migration; abnormal cell shape; abnormal axis specification; abnormal cell cycle; abnormal cell number; abnormal neuroanatomy; sterile; female sterile; abnormal wound healing; decreased occurrence of cell division; short lived; abnormal stress response;
31555	FBgn0262730	CG14446	dtn	detonator	X	13	830	5	TMEM132E;	TMEM132D;TMEM132A;TMEM132C;TMEM132B;	yes	TMEM132E;	Trans-membrane proteins;	abnormal heat stress response; abnormal stress response; abnormal temperature response;
31557	FBgn0023458	CG3585	Rbcn-3A	Rabconnectin-3A	X	13	1100	2	DMXL2;	DMXL1;	yes	DMXL2;
31558	FBgn0015818	CG3780	Spx	Spliceosomal protein on the X	X	12	1100	1	SF3B4;		yes	SF3B4;	Spliceosome; RNA-binding;	abnormal neuroanatomy; short lived;
31560	FBgn0029853	CG3781	Josd	Josephin domain containing	X	13	830	2	JOSD2;	JOSD1;			Trans-membrane proteins;	abnormal behavior; abnormal locomotor behavior;
31562	FBgn0029854	CG3566	CG3566	uncharacterized protein	X	7	110	2	CYB5A;CYB5B;		yes	CYB5A;	Trans-membrane proteins; Mitochondrial; Metabolic vs2;
31564	FBgn0029856	CG11700	CG11700	uncharacterized protein	X	7	620	2	UBB;	UBD;			Ubiquitin-related;	short lived;
31565	FBgn0026015	CG3458	Top3beta	Topoisomerase 3beta	X	13	1100	1	TOP3B;		yes	TOP3B;		abnormal neuroanatomy;
31566	FBgn0029857	CG15897	wuho	wuho	X	9	1100	1	WDR4;		yes	WDR4;	Methyltransferase;	abnormal cell number; semi-sterile; sterile; female semi-sterile; male sterile;
31567	FBgn0028685	CG3455	Rpt4	Regulatory particle triple-A ATPase 4	X	13	1100	1	PSMC6;				Proteasome;	abnormal body size; abnormal neuroanatomy; short lived; abnormal size;
31568	FBgn0029858	CG15896	mldr	mulder	X	13	1100	1	PRORP;		yes	PRORP;		abnormal behavior; abnormal developmental rate; abnormal locomotor behavior;
31571	FBgn0029861	CG3815	CG3815	uncharacterized protein	X	13	1100	1	PHF12;		yes	PHF12;	Transcription factor/DNA binding; Ubiquitin-related;
31573	FBgn0029863	CG3823	CG3823	uncharacterized protein	X	3	55	1	TTPA;		yes	TTPA;	Metabolic vs2;
31576	FBgn0029866	CG3842	CG3842	uncharacterized protein	X	10	272	4	RDH12;	RDH11;RDH14;RDH13;	yes	RDH12;	Metabolic vs2; Trans-membrane proteins;
31577	FBgn0029867	CG3847	CG3847	uncharacterized protein	X	2	200	1	ZNF678;				Transcription factor/DNA binding;
31578	FBgn0029868	CG3446	ND-B16.6	NADH dehydrogenase (ubiquinone) B16.6 subunit	X	13	1100	1	NDUFA13;		yes	NDUFA13;	Mitochondrial; Trans-membrane proteins; Metabolic vs2;	abnormal behavior; abnormal locomotor behavior;
31579	FBgn0261955	CG3861	kdn	knockdown	X	13	1100	1	CS;				Mitochondrial; Metabolic vs2;	abnormal cell size; abnormal developmental rate; abnormal behavior; abnormal cell number; abnormal neurophysiology; paralytic; short lived;
31581	FBgn0029870	CG3869	Marf	Mitochondrial assembly regulatory factor	X	13	1100	2	MFN2;	MFN1;	yes	MFN2;	Trans-membrane proteins; Metabolic vs2; Mitochondrial;	abnormal cell death; abnormal locomotor behavior; abnormal flight; abnormal behavior; abnormal neurophysiology; abnormal neuroanatomy; abnormal eclosion; abnormal cell number; abnormal body size; abnormal developmental rate; paralytic; abnormal stress response; decreased occurrence of cell division; short lived; hypoactive; chemical resistant; abnormal size;
31582	FBgn0003139	CG12217	PpV	Protein phosphatase V	X	13	1100	1	PPP6C;		yes	PPP6C;	Phosphatases;	abnormal cell death; abnormal cell cycle; female sterile; sterile; abnormal size; semi-sterile; female semi-sterile;
31585	FBgn0029873	CG3918	CG3918	uncharacterized protein	X	9	1100	1	SREK1IP1;
31586	FBgn0029874	CG3342	CG3342	uncharacterized protein	X	3	506	1	FKBP15;
31587	FBgn0014031	CG3926	Agxt	Alanine-glyoxylate aminotransferase	X	13	1100	1	AGXT;		yes	AGXT;	Peroxisomal; Metabolic vs2;
31588	FBgn0014026	CG3314	RpL7A	Ribosomal protein L7A	X	13	1100	1	RPL7A;				Ribosome;	abnormal neuroanatomy; abnormal cell number;
31589	FBgn0000524	CG3929	dx	deltex	X	13	1010	6	DTX1;	DTX4;DTX2;DTX3L;DTX3;UPK3B;	yes	DTX1;	Major signaling pathways; Ubiquitin-related;	abnormal cell number; abnormal flight; sterile; male sterile;
31591	FBgn0085446	CG34417	CG34417	uncharacterized protein	X	6	614	3	SMTN;	SMTNL1;SMTNL2;			Cytoskeletal;
31592	FBgn0029877	CG17717	CG17717	uncharacterized protein	X	8	1100	2	MARCHF2;	MARCHF3;			Trans-membrane proteins; Ubiquitin-related;
31593	FBgn0029878	CG10695	Pat1	Protein interacting with APP tail-1	X	12	1100	1	APPBP2;				Cytoskeletal;
31594	FBgn0029879	CG14444	APC7	Anaphase Promoting Complex subunit 7	X	13	1100	1	ANAPC7;		yes	ANAPC7;		abnormal cell cycle;
31595	FBgn0029880	CG14443	CG14443	uncharacterized protein	X	3	227	2	DDX50;DDX21;				RNA-binding;
31596	FBgn0029881	CG3973	pigs	pickled eggs	X	10	1100	4	GAS2L1;	GAS2;GAS2L2;GAS2L3;	yes	GAS2;		abnormal flight; female sterile; sterile;
31597	FBgn0029882	CG3226	CG3226	uncharacterized protein	X	13	1100	1	CACYBP;				Mitochondrial; Chaperone and heat shock proteins;
31598	FBgn0028360	CG32742	Cdc7	Cdc7 kinase	X	11	740	1	CDC7;				Receptors; Kinases; Peroxisomal;	abnormal cell cycle; decreased occurrence of cell division; female semi-sterile; semi-sterile;
31600	FBgn0029885	CG3224	CG3224	uncharacterized protein	X	13	1100	1	ZNF593;					abnormal pain response; abnormal neuroanatomy; abnormal stress response;
31601	FBgn0062413	CG3977	Ctr1A	Copper transporter 1A	X	12	1100	2	SLC31A1;	SLC31A2;	yes	SLC31A1;	Ion channel; Trans-membrane proteins; Transporters;	abnormal developmental rate; abnormal cell death; abnormal body color;
31602	FBgn0029887	CG3198	CG3198	uncharacterized protein	X	13	1100	1	LUC7L3;				Spliceosome;
31603	FBgn0025815	CG4039	Mcm6	Minichromosome maintenance 6	X	13	1100	1	MCM6;		yes	MCM6;		abnormal flight; abnormal cell number; abnormal body size; sterile; decreased fecundity; female sterile soma-dependent; abnormal size; female sterile;
31604	FBgn0029888	CG3192	ND-ASHI	NADH dehydrogenase (ubiquinone) ASHI subunit	X	13	1100	1	NDUFB8;		yes	NDUFB8;	Trans-membrane proteins; Metabolic vs2; Mitochondrial;
31605	FBgn0286222	CG4094	Fum1	Fumarase 1	X	13	1100	1	FH;		yes	FH;	Mitochondrial;
31606	FBgn0029890	CG4095	Fum2	Fumarase 2	X	12	110	1	FH;		yes	FH;	Metabolic vs2; Mitochondrial;	short lived;
31607	FBgn0029891	CG4523	Pink1	PTEN-induced putative kinase 1	X	11	1100	1	PINK1;		yes	PINK1;	Kinases;	abnormal oxidative stress response; abnormal memory; abnormal cell size; abnormal locomotor behavior; abnormal circadian rhythm; abnormal neuroanatomy; abnormal neurophysiology; abnormal jumping; abnormal cell death; abnormal flight; abnormal osmotic stress response; abnormal cell number; abnormal heat stress response; abnormal circadian behavior; abnormal behavior; female semi-sterile; abnormal …
31608	FBgn0029892	CG3184	CG3184	uncharacterized protein	X	13	1100	1	DPH7;					abnormal pain response; abnormal stress response;
31609	FBgn0029893	CG14442	CG14442	uncharacterized protein	X	2	380	1	ZNF821;					abnormal flight; abnormal pain response; abnormal stress response;
31610	FBgn0029894	CG14440	CG14440	uncharacterized protein	X	4	1100	1	ZNF821;
31612	FBgn0029896	CG3168	CG3168	uncharacterized protein	X	10	1100	3	SV2A;	SV2B;SV2C;	yes	SV2A;	Trans-membrane proteins; Metabolic vs2; Transporters;
31613	FBgn0029897	CG3203	RpL17	Ribosomal protein L17	X	12	920	2	RPL17;	RPL17-C18orf32;	yes	RPL17;	Ribosome;
31614	FBgn0029898	CG14439	CG14439	uncharacterized protein	X	2	55	2	SPNS1;	SPNS3;			Metabolic vs2; Trans-membrane proteins; Transporters;
31617	FBgn0003390	CG3135	shf	shifted	X	11	1100	1	WIF1;		yes	WIF1;	Secreted proteins; Kinases; Matrisome;	abnormal body size; female sterile; abnormal size; semi-sterile; sterile;
31618	FBgn0259228	CG42328	C3G	C3G guanyl-nucleotide exchange factor	X	12	1100	1	RAPGEF1;					abnormal eclosion; abnormal cell number; short lived; abnormal size;
31620	FBgn0029903	CG4532	pod1	pod1 coronin	X	13	920	2	CORO7;	CORO7-PAM16;			Cytoskeletal;	abnormal cell shape;
31621	FBgn0086693	CG4536	iav	inactive	X	10	650	6	TRPV6;	TRPV2;TRPV3;TRPV1;TRPV4;TRPV5;	yes	TRPV6;TRPV4;TRPV3;	Trans-membrane proteins; Ion channel; Transporters;	abnormal mating; abnormal neurophysiology; abnormal neuroanatomy; abnormal behavior; abnormal locomotor behavior; abnormal heat stress response; abnormal mating behavior; abnormal auditory perception; abnormal stress response; short lived; hypoactive; abnormal temperature response; abnormal sensory perception; chemical sensitive;
31622	FBgn0029905	CG3075	Nf-YC	Nuclear factor Y-box C	X	10	1100	1	NFYC;				Transcription factor/DNA binding;
31623	FBgn0029906	CG4542	xit	xiantuan	X	13	1100	1	ALG8;		yes	ALG8;	Trans-membrane proteins; Metabolic vs2;	abnormal size;
31624	FBgn0029907	CG4547	Atx-1	Ataxin 1	X	9	740	2	ATXN1;ATXN1L;		yes	ATXN1;	RNA-binding;	abnormal neuroanatomy;
31625	FBgn0263968	CG32743	nonC	no-on-and-no-off transient C	X	13	1100	1	SMG1;		yes	SMG1;	Spliceosome;	abnormal neuroanatomy; abnormal neurophysiology; female semi-sterile; chemical resistant; semi-sterile;
31626	FBgn0029909	CG12796	mAChR-C	muscarinic Acetylcholine Receptor, C-type	X	2	803	8	GPR119;	GPR12;TAAR5;TAAR2;TAAR8;TAAR9;TAAR1;TAAR6;			GPCRs; Trans-membrane proteins; Receptors;	abnormal pain response; abnormal stress response;
31628	FBgn0029911	CG14435	CG14435	uncharacterized protein	X	9	1100	2	ZNRF2;	ZNRF1;			Ubiquitin-related;
31629	FBgn0029912	CG4557	Tmf	TATA element modulatory factor	X	11	1100	1	TMF1;				Transcription factor/DNA binding;
31630	FBgn0029913	CG3044	Cht11	Chitinase 11	X	7	73	5	OVGP1;	CHI3L2;CHIT1;CHI3L1;CHIA;			Matrisome; Trans-membrane proteins; Metabolic vs2;	abnormal immune response;
31631	FBgn0029914	CG4558	CG4558	uncharacterized protein	X	2	301	1	C6orf89;
31638	FBgn0052732	CG32732	Setd3	SET domain containing 3	X	13	1100	1	SETD3;				Methyltransferase;	abnormal body color;
31639	FBgn0029922	CG14431	CG14431	uncharacterized protein	X		405	1	MYPOP;				Trans-membrane proteins;
31641	FBgn0029924	CG4586	CG4586	uncharacterized protein	X	12	110	2	ACOX1;	ACOX2;	yes	ACOX1;ACOX2;	Metabolic vs2; Peroxisomal;
31642	FBgn0029925	CG3040	CG3040	uncharacterized protein	X	12	1100	1	LRRC57;					abnormal flight;
31647	FBgn0000330	CG3035	cm	carmine	X	13	1100	2	AP3M2;	AP3M1;			Spliceosome;	abnormal eye color; abnormal neuroanatomy; short lived;
31648	FBgn0029928	CG3032	CG3032	uncharacterized protein	X	1	109	1	GZF1;		yes	GZF1;	Transcription factor/DNA binding;
31649	FBgn0029929	CG4593	CG4593	uncharacterized protein	X	13	1100	1	CCDC25;					abnormal neuroanatomy; abnormal flight;
31650	FBgn0029930	CG12541	CG12541	uncharacterized protein	X		405	1	FNDC4;				Trans-membrane proteins; Peroxisomal;
31653	FBgn0029932	CG4607	CG4607	uncharacterized protein	X	5	92	2	SLC2A6;SLC2A8;				Trans-membrane proteins; Transporters;	abnormal stress response; short lived; abnormal starvation stress response;
31656	FBgn0029935	CG4615	CG4615	uncharacterized protein	X	13	1100	2	MMD;	MMD2;			Trans-membrane proteins;	abnormal neuroanatomy;
31657	FBgn0029936	CG4617	CG4617	uncharacterized protein	X	8	1100	1	HMGXB4;				Transcription factor/DNA binding;
31658	FBgn0029937	CG8300	CG8300	uncharacterized protein	X	12	920	2	FAM177A1;	FAM177B;	yes	FAM177A1;
31659	FBgn0027342	CG4626	fz4	frizzled 4	X	7	1100	4	FZD4;	FRZB;SFRP2;SFRP4;	yes	SFRP2;SFRP4;FZD4;	Cytoskeletal; Receptors; GPCRs; Major signaling pathways; Trans-membrane proteins;
31660	FBgn0029939	CG9650	Cph	Chronophage	X	12	920	3	BCL11B;	BCL11A;ZNF296;	yes	BCL11A;BCL11B;	Transcription factor/DNA binding;	abnormal pain response; abnormal stress response;
31662	FBgn0029941	CG1677	CG1677	uncharacterized protein	X	10	1100	1	ZC3H18;				RNA-binding; Spliceosome;	abnormal flight; abnormal neuroanatomy; female sterile; sterile; female semi-fertile; semi-fertile;
31663	FBgn0029942	CG2059	CG2059	uncharacterized protein	X	13	1100	1	ABHD11;				Mitochondrial;
31664	FBgn0025549	CG1659	unc-119	unc-119	X	12	1100	2	UNC119;	UNC119B;	yes	UNC119;
31666	FBgn0029943	CG1643	Atg5	Autophagy-related 5	X	13	1100	1	ATG5;		yes	ATG5;	Autophagy-related; Ubiquitin-related;	abnormal neuroanatomy; abnormal cell death; abnormal neurophysiology; abnormal behavior; abnormal locomotor behavior; abnormal cell number; abnormal immune response; chemical sensitive; abnormal stress response; abnormal starvation stress response; decreased occurrence of cell division; short lived; abnormal size;
31667	FBgn0029944	CG2079	Dok	Downstream of kinase	X	10	920	6	DOK2;	DOK4;DOK6;DOK5;DOK1;DOK3;	yes	DOK1;DOK2;DOK3;		abnormal cell shape;
31668	FBgn0029945	CG18155	Acsf3	Acyl-CoA synthetase family member 3	X	13	1100	1	ACSF3;		yes	ACSF3;	Peroxisomal; Metabolic vs2;
31673	FBgn0029949	CG15035	CG15035	uncharacterized protein	X	12	110	1	PPTC7;				Phosphatases; Metabolic vs2;
31674	FBgn0029950	CG9657	rumpel	rumpel	X	8	110	5	SLC5A6;	SLC5A5;SLC5A12;SLC5A8;SLC5A9;	yes	SLC5A5;SLC5A6;SLC5A8;	Metabolic vs2; Trans-membrane proteins; Transporters;	abnormal locomotor behavior; abnormal behavior; abnormal sleep; short lived;
31678	FBgn0029504	CG12690	CHES-1-like	Checkpoint suppressor 1-like	X	6	1010	2	FOXN3;	FOXN2;			Transcription factor/DNA binding;	abnormal cell number; male semi-fertile; abnormal size; semi-fertile;
31680	FBgn0022786	CG12153	Hira	hira	X	11	1100	1	HIRA;		yes	HIRA;		abnormal cell cycle; female sterile; sterile; hypoactive; modifier of variegation;
31681	FBgn0027553	CG32721	NELF-B	NELF-B	X	13	1100	1	NELFB;				Transcription factor/DNA binding; RNA-binding;
31683	FBgn0029958	CG12151	Pdp	Pyruvate dehydrogenase phosphatase	X	13	1010	2	PDP1;	PDP2;	yes	PDP1;	Metabolic vs2; Mitochondrial; Phosphatases;	abnormal temperature response; semi-sterile; female semi-sterile;
31684	FBgn0029959	CG12156	Rab39	Rab39	X	13	920	3	RAB39B;	RAB42;RAB39A;	yes	RAB39B;		abnormal developmental rate; short lived;
31687	FBgn0029962	CG1402	CARPA	Carbonic anhydrase-related protein A	X	13	290	2	CA10;	CA11;			Secreted proteins; Metabolic vs2;
31688	FBgn0029963	CG10920	CG10920	uncharacterized protein	X	11	110	2	MTCH2;	MTCH1;				abnormal size; melanotic mass phenotype;
31689	FBgn0029964	CG1409	CG1409	uncharacterized protein	X	10	110	1	PAM16;		yes	PAM16;
31691	FBgn0000427	CG2175	dec	defective chorion	X	1	203	1	IVL;				Secreted proteins; Matrisome;	female sterile soma-dependent; female sterile; sterile;
31692	FBgn0029966	CG15324	Ir7c	Ionotropic receptor 7c	X	1	202	1	GRIN3B;				Trans-membrane proteins; Ion channel; Receptors; Transporters;	abnormal pain response; abnormal stress response;
31695	FBgn0029969	CG10932	Acat1	Acetyl-CoA acetyltransferase 1	X	13	1100	1	ACAT1;		yes	ACAT1;	Metabolic vs2; Mitochondrial;	abnormal behavior; abnormal pain response; abnormal memory; abnormal stress response;
31696	FBgn0029970	CG17256	Nek2	Nek2	X	8	1100	3	NEK2;	NEK6;NEK7;			Kinases; Autophagy-related; Receptors;	abnormal size; female semi-sterile; semi-sterile;
31697	FBgn0029971	CG18624	ND-MNLL	NADH dehydrogenase (ubiquinone) MNLL subunit	X	8	1100	1	NDUFB1;				Metabolic vs2; Mitochondrial;	abnormal behavior; abnormal pain response; abnormal locomotor behavior; abnormal stress response;
31698	FBgn0040087	CG1422	p115	p115	X	13	1100	1	USO1;					abnormal body color; abnormal flight; abnormal cell death; abnormal size;
31700	FBgn0261592	CG10944	RpS6	Ribosomal protein S6	X	12	1100	1	RPS6;				Ribosome; Major signaling pathways;	abnormal body size; abnormal developmental rate; abnormal cell number; abnormal size;
31701	FBgn0010292	CG1430	bys	by S6	X	13	1100	1	BYSL;					abnormal neuroanatomy;
31702	FBgn0029974	CG10946	dpr14	defective proboscis extension response 14	X	2	414	4	CADM3;	CD86;CADM4;CADM2;	yes	CADM3;CADM4;CADM2;	Trans-membrane proteins;
31703	FBgn0029975	CG1444	spidey	spidey	X	13	1100	3	HSD17B12;	HSD17B3;HSDL1;	yes	HSD17B3;	Mitochondrial; Metabolic vs2; Trans-membrane proteins;	abnormal cell size; abnormal oxidative stress response; abnormal cell cycle; abnormal developmental rate; abnormal stress response; abnormal starvation stress response; short lived;
31704	FBgn0029976	CG1514	snz	snazarus	X	12	1100	2	SNX25;	SNX13;			Trans-membrane proteins;	abnormal stress response; abnormal starvation stress response;
31705	FBgn0029977	CG15329	hdm	hold'em	X	12	1100	1	MEIOB;		yes	MEIOB;		abnormal cell cycle;
31706	FBgn0260858	CG1515	Ykt6	YKT6 v-SNARE	X	13	1100	1	YKT6;				Receptors;	abnormal cell migration; sterile; female sterile germline-dependent; abnormal size; female sterile;
31707	FBgn0029979	CG10777	mahe	maheshvara	X	10	110	2	DDX17;	DDX5;	yes	DDX5;DDX17;	RNA-binding;
31708	FBgn0029980	CG10778	Dhdds	Dehydrodolichyl diphosphate synthase subunit	X	13	1100	1	DHDDS;		yes	DHDDS;	Metabolic vs2;	short lived;
31713	FBgn0260970	CG42593	Ubr3	Ubr3 ubiquitin ligase	X	12	1100	1	UBR3;		yes	UBR3;		abnormal neurophysiology; abnormal cell death; abnormal developmental rate; abnormal auditory perception; short lived; abnormal sensory perception;
31716	FBgn0003656	CG2212	sws	swiss cheese	X	13	1100	2	PNPLA7;	PNPLA6;	yes	PNPLA6;PNPLA7;	Trans-membrane proteins; Metabolic vs2;	abnormal locomotor behavior; abnormal behavior; abnormal learning; abnormal neuroanatomy; abnormal neurophysiology; abnormal cell number; abnormal cell death; abnormal phototaxis; abnormal sensory perception; abnormal smell perception; hypoactive; short lived;
31717	FBgn0003447	CG32858	sn	singed	X	13	1100	3	FSCN1;	FSCN2;FSCN3;	yes	FSCN2;	Cytoskeletal;	abnormal cell migration; abnormal neuroanatomy; abnormal cell polarity; semi-sterile; sterile; semi-fertile; female semi-fertile; female sterile; female semi-sterile;
31718	FBgn0010329	CG1543	Tbh	Tyramine beta hydroxylase	X	13	1100	1	DBH;		yes	DBH;	Metabolic vs2;	abnormal body size; abnormal mating behavior; abnormal memory; abnormal circadian behavior; abnormal chemosensitive behavior; abnormal locomotor behavior; abnormal circadian rhythm; abnormal behavior; abnormal neuroanatomy; abnormal learning; abnormal mating; abnormal neurophysiology; abnormal flight; abnormal starvation stress response; short lived; female sterile; abnormal stress response; hypo…
31722	FBgn0004656	CG2252	fs(1)h	female sterile (1) homeotic	X	10	830	4	BRD4;BRD3;	BRDT;BRD2;	yes	BRD2;BRD3;BRD4;	Kinases; Transcription factor/DNA binding;	abnormal neurophysiology; abnormal neuroanatomy; short lived; abnormal touch perception; female sterile; cell lethal; sterile; abnormal sensory perception;
31724	FBgn0029992	CG2253	Upf2	Upf2	X	13	1100	1	UPF2;		yes	UPF2;	RNA-binding; Spliceosome;	abnormal developmental rate; abnormal neurophysiology; male sterile; sterile; semi-fertile;
31725	FBgn0029993	CG1571	CG1571	uncharacterized protein	X	6	110	1	DNAI2;		yes	DNAI2;	Cytoskeletal;
31726	FBgn0029994	CG2254	Ldsdh1	Lipid droplet subset dehydrogenase 1	X	7	245	4	DHRS3;	HSD17B11;SDR16C5;HSD17B13;	yes	DHRS3;	Metabolic vs2; Trans-membrane proteins;
31727	FBgn0029995	CG2256	CG2256	uncharacterized protein	X	12	1100	1	CLXN;		yes	CLXN;
31728	FBgn0029996	CG2257	UbcE2H	Ubiquitin conjugating enzyme E2H	X	12	1100	1	UBE2H;		yes	UBE2H;	Ubiquitin-related;	abnormal pain response; abnormal body color; abnormal stress response;
31729	FBgn0029997	CG2258	CG2258	uncharacterized protein	X	13	1100	1	NCKIPSD;		yes	NCKIPSD;		abnormal body color;
31731	FBgn0029999	CG1575	CG1575	uncharacterized protein	X	11	1100	1	TEX10;
31732	FBgn0030000	CG2260	CG2260	uncharacterized protein	X	13	1100	1	WDR46;					abnormal neuroanatomy;
31735	FBgn0030003	CG2116	CG2116	uncharacterized protein	X	1	104	4	ZNF282;ZNF777;ZNF746;ZIK1;				Transcription factor/DNA binding;	abnormal neuroanatomy;
31736	FBgn0030004	CG10958	CG10958	uncharacterized protein	X	13	1100	1	DRC1;		yes	DRC1;		abnormal behavior; abnormal locomotor behavior; semi-sterile; male semi-sterile;
31737	FBgn0030005	CG2120	CG2120	uncharacterized protein	X	2	312	34	ZNF234;	ZNF675;ZNF430;ZNF93;ZNF616;ZNF835;ZNF717;ZNF300;ZNF700;ZNF836;ZNF497;ZNF431;ZNF493;ZNF774;ZNF506;ZFP2;ZNF567;ZNF182;ZNF665;ZNF565;PLAG1;PLAGL2;ZNF85;ZNF214;ZNF227;ZNF624;ZNF235;ZNF544;ZNF107;ZNF71;ZNF630;PLAGL1;ZNF287;ZNF239;	yes	PLAG1;PLAGL1;ZNF774;	Transcription factor/DNA binding;
31738	FBgn0025800	CG2262	Smox	Smad on X	X	10	920	2	SMAD3;	SMAD2;	yes	SMAD2;SMAD3;	Receptors; Transcription factor/DNA binding;	abnormal cell growth; abnormal cell size; abnormal flight; abnormal cell number; abnormal neuroanatomy; abnormal size; decreased occurrence of cell division;
31740	FBgn0030007	CG2263	alpha-PheRS	Phenylalanyl-tRNA synthetase, alpha-subunit	X	13	1100	1	FARSA;		yes	FARSA;	RNA-binding; Metabolic vs2;	abnormal cell number; abnormal locomotor behavior; abnormal body size; abnormal cell death; abnormal behavior; short lived; abnormal size;
31741	FBgn0030008	CG2129	CG2129	uncharacterized protein	X	1	504	3	ZNF276;	ZNF497;ZNF692;			Transcription factor/DNA binding;
31743	FBgn0030010	CG10959	CG10959	uncharacterized protein	X	2	504	5	ZNF653;	PLAG1;ZNF646;ZNF784;ZBTB38;	yes	PLAG1;	Transcription factor/DNA binding;
31744	FBgn0030011	CG10763	Gbeta5	G protein beta subunit 5	X	13	1100	1	GNB5;		yes	GNB5;		abnormal pain response; abnormal stress response;
31745	FBgn0030012	CG18262	CG18262	uncharacterized protein	X	2	402	7	ZNF692;	ZNF678;ZNF765-ZNF761;ZNF761;ZNF184;ZNF90;ZNF579;			Transcription factor/DNA binding;
31746	FBgn0265464	CG10961	Traf6	TNF-receptor-associated factor 6	X	12	1100	1	TRAF6;				Ubiquitin-related;	abnormal immune response; abnormal cell size; abnormal size;
31747	FBgn0030013	CG1583	GIIIspla2	Phospholipase A2 group III	X	8	1100	2	PLA2G3;	PROCA1;			Metabolic vs2; Secreted proteins;
31749	FBgn0030015	CG10761	CG10761	uncharacterized protein	X	7	110	1	MARCHF5;				Trans-membrane proteins; Ubiquitin-related;	short lived;
31759	FBgn0030025	CG2147	CG2147	uncharacterized protein	X	3	201	1	SRA1;
31760	FBgn0020653	CG2151	Trxr1	Thioredoxin reductase 1	X	12	380	3	TXNRD2;	GSR;TXNRD1;	yes	GSR;	Metabolic vs2; Mitochondrial;	abnormal aging; abnormal body size; abnormal developmental rate; abnormal pain response; abnormal neuroanatomy; abnormal cell death; abnormal size; abnormal stress response; male sterile; short lived; sterile;
31761	FBgn0030026	CG10964	sni	sniffer	X	1	202	1	CBR3;				Metabolic vs2; Mitochondrial;	abnormal behavior; abnormal flight; abnormal neuroanatomy; abnormal locomotor behavior; abnormal circadian rhythm; abnormal cell death; abnormal aging; chemical resistant; short lived; chemical sensitive;
31762	FBgn0017566	CG2286	ND-75	NADH dehydrogenase (ubiquinone) 75 kDa subunit	X	12	1100	1	NDUFS1;		yes	NDUFS1;	Metabolic vs2; Mitochondrial;	abnormal pain response; abnormal neuroanatomy; abnormal cell death; abnormal locomotor behavior; abnormal behavior; abnormal cell number; abnormal size; short lived; abnormal stress response;
31763	FBgn0030027	CG1632	CG1632	uncharacterized protein	X	2	650	5	SFRP5;	CORIN;TMPRSS3;SFRP2;SFRP1;	yes	SFRP1;SFRP2;SFRP5;CORIN;TMPRSS3;	Receptors; Trans-membrane proteins;
31765	FBgn0030029	CG15343	CG15343	uncharacterized protein	X	5	73	1	PNPO;		yes	PNPO;	Metabolic vs2;
31767	FBgn0015519	CG2302	nAChRalpha3	nicotinic Acetylcholine Receptor alpha3	X	11	740	7	CHRNA6;	CHRNB2;CHRNA2;CHRNA3;CHRNA4;CHRNA5;CHRNA1;	yes	CHRNA1;CHRNA2;CHRNA3;CHRNA4;CHRNB2;	Trans-membrane proteins; Glycoproteins; Ion channel; Transporters;	abnormal locomotor behavior; abnormal behavior; chemical resistant; abnormal sleep;
31771	FBgn0030034	CG10555	CG10555	uncharacterized protein	X	7	920	5	SS18;	BCL9L;SS18L2;BCL9;SS18L1;	yes	BCL9;SS18;SS18L1;BCL9L;
31772	FBgn0030035	CG11190	PIG-T	Phosphatidylinositol glycan anchor biosynthesis class T	X	13	1100	1	PIGT;		yes	PIGT;	Metabolic vs2; Trans-membrane proteins;
31773	FBgn0261793	CG18009	Trf2	TATA box binding protein-related factor 2	X	8	1100	1	TBPL1;				Transcription factor/DNA binding;	abnormal neuroanatomy; abnormal cell growth; abnormal cell size; abnormal cell death; sterile; female sterile;
31775	FBgn0030037	CG12125	Miga	Mitoguardin	X	13	1100	2	MIGA2;	MIGA1;			Metabolic vs2; Trans-membrane proteins;	abnormal neuroanatomy;
31776	FBgn0030038	CG1440	CG1440	uncharacterized protein	X	13	1100	1	BLMH;				Metabolic vs2; Mitochondrial;
31778	FBgn0021767	CG11202	org-1	optomotor-blind-related-gene-1	X	8	1100	4	TBX1;	TBX15;TBX18;TBX10;	yes	TBX1;TBX15;TBX18;	Transcription factor/DNA binding;	abnormal sleep; abnormal size;
31780	FBgn0023506	CG1474	Es2	Es2	X	13	1100	1	ESS2;				Spliceosome;	abnormal sleep;
31781	FBgn0014032	CG12117	Sptr	Sepiapterin reductase	X	13	1100	1	SPR;		yes	SPR;	Metabolic vs2;
31782	FBgn0030041	CG12116	CG12116	uncharacterized protein	X	7	110	1	SPR;		yes	SPR;	Metabolic vs2;
31789	FBgn0003023	CG12743	otu	ovarian tumor	X	11	650	3	OTUD4;	ALG13;OTUD1;	yes	ALG13;	Cytoskeletal; Ubiquitin-related;	abnormal mating behavior; abnormal mating; abnormal behavior; abnormal cell number; sterile; female sterile; female sterile germline-dependent; female semi-fertile; male sterile; radiation sensitive; short lived; semi-fertile; abnormal size;
31792	FBgn0264975	CG1634	Nrg	Neuroglian	X	13	920	4	NRCAM;	L1CAM;CHL1;NFASC;	yes	L1CAM;NRCAM;NFASC;	Glycoproteins; Trans-membrane proteins; Mitochondrial;	abnormal neurophysiology; abnormal behavior; abnormal oxidative stress response; abnormal memory; abnormal cell number; abnormal cell size; abnormal immune response; abnormal mating behavior; abnormal mating; abnormal cell shape; abnormal locomotor behavior; abnormal neuroanatomy; abnormal starvation stress response; abnormal stress response; abnormal temperature response; abnormal size; decrease…
31793	FBgn0026679	CG12113	IntS4	Integrator 4	X	13	1100	1	INTS4;					abnormal neuroanatomy;
31795	FBgn0030049	CG11265	Trf4-1	Topoisomerase related function 4-1	X	10	1100	2	TENT4A;	TENT4B;
31796	FBgn0030050	CG12111	CG12111	uncharacterized protein	X	3	317	5	CLEC4E;CLEC6A;	REG1B;CLEC4F;REG1A;			Matrisome;
31797	FBgn0030051	CG2056	spirit	Serine Protease Immune Response Integrator	X	2	301	1	GZMK;				Major signaling pathways; Serine proteases; Trans-membrane proteins;	abnormal immune response;
31799	FBgn0030053	CG12081	CG12081	uncharacterized protein	X	12	1100	2	KLHDC3;	RABEPK;
31800	FBgn0025864	CG12737	Crag	Calmodulin-binding protein related to a Rab3 GDP/GTP exchange protein	X	13	830	3	DENND4A;	DENND4B;DENND4C;				abnormal neurophysiology; abnormal body color; short lived;
31801	FBgn0030054	CG12109	Caf1-180	Chromatin assembly factor 1, p180 subunit	X	9	1100	1	CHAF1A;					abnormal cell cycle; abnormal cell death; female sterile; modifier of variegation; sterile; female sterile germline-dependent; abnormal size; decreased occurrence of cell division; radiation sensitive;
31802	FBgn0004102	CG12154	oc	ocelliless	X	7	1100	4	OTX1;	CRX;OTX2;ARGFX;	yes	CRX;OTX1;OTX2;	Transcription factor/DNA binding;	abnormal eclosion rhythm; abnormal neurophysiology; abnormal behavior; abnormal neuroanatomy; abnormal eclosion; abnormal circadian rhythm; abnormal circadian behavior; abnormal locomotor behavior; abnormal visual behavior; female sterile; sterile;
31803	FBgn0030055	CG12772	Rubicon	rubicon	X	12	1100	2	RUBCN;	RUBCNL;	yes	RUBCN;		abnormal flight;
31804	FBgn0030056	CG11284	CAH3	Carbonic anhydrase 3	X	8	92	6	CA7;	CA13;CA1;CA2;CA3;CA4;	yes	CA2;	Peroxisomal;
31805	FBgn0030057	CG12108	Ppt1	Palmitoyl-protein thioesterase 1	X	13	1100	1	PPT1;		yes	PPT1;	Trans-membrane proteins; Metabolic vs2;	abnormal neurophysiology; abnormal neuroanatomy; abnormal locomotor behavior; abnormal cell death; abnormal behavior; short lived;
31806	FBgn0027864	CG1795	Ogg1	8-oxoguanine DNA glycosylase	X	13	1100	1	OGG1;		yes	OGG1;		abnormal DNA repair; abnormal oxidative stress response; abnormal stress response;
31807	FBgn0030058	CG11294	CG11294	uncharacterized protein	X	4	504	4	ESX1;	DMBX1;CRX;ALX4;	yes	CRX;ALX4;	Transcription factor/DNA binding;
31808	FBgn0041629	CG1787	Hexo2	Hexosaminidase 2	X	10	362	2	HEXA;	HEXB;	yes	HEXA;HEXB;	Metabolic vs2; Secreted proteins; Glycoproteins; Trans-membrane proteins;
31810	FBgn0030061	CG1785	CG1785	uncharacterized protein	X	13	1100	1	NOP53;		yes	NOP53;		abnormal neuroanatomy;
31811	FBgn0027330	CG1994	l(1)G0020	lethal (1) G0020	X	13	1100	1	NAT10;					abnormal neuroanatomy;
31812	FBgn0030063	CG1789	CG1789	uncharacterized protein	X	13	1100	1	UTP11;					abnormal neuroanatomy;
31813	FBgn0026411	CG11354	Lim1	LIM homeobox 1	X	12	920	2	LHX1;	LHX5;			Transcription factor/DNA binding;	abnormal behavior; abnormal locomotor behavior; abnormal neuroanatomy;
31816	FBgn0011661	CG10701	Moe	Moesin	X	13	1010	3	MSN;	RDX;EZR;	yes	MSN;RDX;EZR;	Mitochondrial; Cytoskeletal;	abnormal developmental rate; abnormal neuroanatomy; abnormal cell death; abnormal behavior; abnormal mating; abnormal locomotor behavior; abnormal mating behavior; abnormal smell perception; sterile; short lived; abnormal sensory perception; grandchildless; abnormal size;
31817	FBgn0030066	CG1885	Uros1	Uroporphyrinogen III synthase 1	X	13	1100	1	UROS;		yes	UROS;	Mitochondrial; Metabolic vs2;	short lived;
31818	FBgn0030067	CG10648	Rbm13	RNA-binding motif protein 13	X	13	1100	1	MAK16;				RNA-binding; Ribosome;	abnormal neuroanatomy; abnormal body size; abnormal size;
31822	FBgn0030071	CG12661	CG12661	uncharacterized protein	X	10	110	1	FAM136A;
31824	FBgn0030073	CG10962	CG10962	uncharacterized protein	X	12	110	1	DHRS11;				Metabolic vs2; Mitochondrial;	abnormal behavior; abnormal locomotor behavior;
31826	FBgn0261549	CG42667	rdgA	retinal degeneration A	X	13	1100	2	DGKZ;	DGKI;	yes	DGKI;	Trans-membrane proteins; Ion channel; Kinases; Metabolic vs2;	abnormal auditory perception; abnormal neurophysiology; abnormal flight; abnormal cell death; abnormal starvation stress response; abnormal temperature response; abnormal stress response; abnormal sensory perception;
31829	FBgn0030077	CG15365	CG15365	uncharacterized protein	X	7	1100	4	LZTS2;	LZTS3;LZTS1;N4BP3;	yes	LZTS1;LZTS2;	Transcription factor/DNA binding;
31830	FBgn0030078	CG10970	CG10970	uncharacterized protein	X	5	101	2	ACYP2;ACYP1;				Metabolic vs2;
31833	FBgn0030081	CG7246	CG7246	uncharacterized protein	X	13	1100	1	UTP6;					abnormal body size; abnormal neuroanatomy; abnormal size;
31834	FBgn0030082	CG7041	HP1b	Heterochromatin Protein 1b	X	13	830	3	CBX1;CBX3;	CBX5;	yes	CBX1;CBX5;	Transcription factor/DNA binding;	abnormal heat stress response; abnormal behavior; abnormal feeding behavior; abnormal locomotor behavior; abnormal oxidative stress response; modifier of variegation; abnormal temperature response; semi-fertile; abnormal starvation stress response; female semi-fertile; abnormal stress response;
31835	FBgn0052707	CG32707	APC4	Anaphase Promoting Complex subunit 4	X	13	1100	1	ANAPC4;				RNA-binding;
31837	FBgn0030085	CG6999	CG6999	uncharacterized protein	X	10	110	1	ABT1;				Spliceosome; RNA-binding;
31838	FBgn0030086	CG7033	CCT2	Chaperonin containing TCP1 subunit 2	X	13	1100	1	CCT2;				Chaperone and heat shock proteins; Autophagy-related;	abnormal neuroanatomy;
31839	FBgn0030087	CG7766	CG7766	uncharacterized protein	X	13	1100	2	PHKA2;	PHKA1;	yes	PHKA1;PHKA2;	Kinases; Metabolic vs2;
31840	FBgn0004856	CG8264	Bx42	Bx42	X	13	1100	1	SNW1;		yes	SNW1;	Spliceosome;	abnormal size; sterile; female sterile;
31841	FBgn0030088	CG7039	Arfrp1	ADP-ribosylation factor related protein 1	X	12	1100	1	ARFRP1;
31842	FBgn0030089	CG9113	AP-1gamma	Adaptor Protein complex 1, gamma subunit	X	12	1100	2	AP1G1;	AP1G2;	yes	AP1G1;
31845	FBgn0030092	CG8971	fh	frataxin	X	12	1100	1	FXN;		yes	FXN;	Mitochondrial;	abnormal locomotor behavior; abnormal neuroanatomy; abnormal behavior; abnormal oxidative stress response; abnormal developmental rate; abnormal cell number; abnormal circadian behavior; abnormal neurophysiology; abnormal body size; abnormal circadian rhythm; abnormal body weight; short lived; abnormal size; abnormal stress response; chemical sensitive; chemical resistant;
31846	FBgn0030093	CG7055	Bap111	Brahma associated protein 111kD	X	10	1100	1	SMARCE1;		yes	SMARCE1;	Transcription factor/DNA binding;
31848	FBgn0004828	CG8989	His3.3B	Histone H3.3B	X	11	920	3	H3-3A;	H3-3B;H3-5;	yes	H3-3A;H3-3B;	Mitochondrial;	sterile;
31849	FBgn0014868	CG9022	Ost48	Oligosaccharyltransferase 48kD subunit	X	13	1100	1	DDOST;		yes	DDOST;	Metabolic vs2; Trans-membrane proteins; Mitochondrial;	abnormal pain response; abnormal neuroanatomy; abnormal stress response;
31851	FBgn0030096	CG9060	Zpr1	Zpr1	X	13	1100	1	ZPR1;
31855	FBgn0030099	CG12056	CG12056	uncharacterized protein	X	13	1100	1	CYB5D2;				Secreted proteins;
31856	FBgn0030100	CG12106	CG12106	uncharacterized protein	X	11	1100	1	COMMD3;					abnormal planar polarity;
31857	FBgn0030101	CG12118	CG12118	uncharacterized protein	X	9	1100	1	MMADHC;		yes	MMADHC;	Metabolic vs2;
31858	FBgn0086450	CG2194	su(r)	suppressor of rudimentary	X	13	1100	1	DPYD;		yes	DPYD;	Metabolic vs2;	chemical sensitive;
31859	FBgn0030102	CG12119	SmydA-9	SET and MYND domain containing, arthropod-specific, member 9	X	3	83	1	SMYD2;				Methyltransferase;
31861	FBgn0030104	CG15368	CG15368	uncharacterized protein	X	7	110	3	ZFAND5;	ZFAND6;ZFAND4;
31866	FBgn0030109	CG12121	CG12121	uncharacterized protein	X	12	1010	2	GPR107;	GPR108;			Trans-membrane proteins; Receptors;
31867	FBgn0052704	CG32704	Ir8a	Ionotropic receptor 8a	X	7	224	1	GRID1;		yes	GRID1;	Trans-membrane proteins; Receptors; Ion channel; Transporters;	abnormal neurophysiology; abnormal sensory perception; abnormal smell perception;
31869	FBgn0260789	CG12124	mxc	multi sex combs	X	2	205	1	NPAT;				RNA-binding; Transcription factor/DNA binding;	abnormal neuroanatomy; abnormal cell number; abnormal size; male sterile; sterile; female sterile; cell lethal; decreased fecundity;
31872	FBgn0010269	CG15793	Dsor1	Downstream of raf1	X	13	1100	3	MAP2K1;	MAP2K2;MAP2K5;	yes	MAP2K1;MAP2K2;	Kinases; Receptors; Major signaling pathways;	abnormal neuroanatomy; abnormal immune response; abnormal cell death; abnormal body size; female sterile; sterile; decreased occurrence of cell division; abnormal size;
31873	FBgn0030114	CG17754	CG17754	uncharacterized protein	X	13	1100	3	KLHL5;	KLHL4;KLHL1;			Ubiquitin-related;
31874	FBgn0028292	CG15797	ric8a	ric8a	X	13	1100	2	RIC8A;	RIC8B;			GPCRs; Receptors;	abnormal body color; abnormal neuroanatomy;
31877	FBgn0052703	CG32703	Erk7	Extracellularly regulated kinase 7	X	11	1100	1	MAPK15;				Kinases;	abnormal body size; abnormal developmental rate; abnormal pain response; abnormal body weight; abnormal size; sterile; male sterile; abnormal stress response;
31879	FBgn0030120	CG17440	CG17440	uncharacterized protein	X	10	110	1	CXXC1;				Ubiquitin-related;
31880	FBgn0030121	CG17446	Cfp1	CXXC finger protein 1	X	13	1100	1	CXXC1;				Ubiquitin-related;
31881	FBgn0030122	CG16892	Aladin	aladin	X	11	1100	1	AAAS;		yes	AAAS;
31883	FBgn0002576	CG1689	lz	lozenge	X	7	470	3	RUNX1;	RUNX3;RUNX2;	yes	RUNX2;RUNX1;RUNX3;	Transcription factor/DNA binding; Trans-membrane proteins;	abnormal neuroanatomy; abnormal eye color; abnormal cell death; abnormal cell number; abnormal cell size; abnormal wound healing; male sterile; female sterile; male semi-sterile; female semi-sterile; abnormal stress response; sterile; semi-sterile; abnormal sensory perception; abnormal smell perception;
31887	FBgn0085478	CG34449	Zdhhc8	Zinc finger DHHC-type containing 8	X	8	920	3	ZDHHC8;	ZDHHC5;ZDHHC19;			Trans-membrane proteins;	abnormal developmental rate; abnormal body size; abnormal size;
31890	FBgn0026149	CG17252	BCL7-like	BCL7-like	X	12	920	3	BCL7A;	BCL7C;BCL7B;	yes	BCL7A;		abnormal flight;
31897	FBgn0030136	CG2998	RpS28b	Ribosomal protein S28b	X	12	1100	1	RPS28;		yes	RPS28;	Ribosome;
31899	FBgn0052699	CG32699	LPCAT	Lysophosphatidylcholine acyltransferase	X	13	1100	3	LPCAT1;	LPCAT2;LPCAT4;			Metabolic vs2; Trans-membrane proteins;
31902	FBgn0030141	CG3002	Gga	Golgi-localized, gamma-adaptin ear containing, ARF binding protein	X	13	1100	3	GGA1;	GGA2;GGA3;			RNA-binding;	abnormal neuroanatomy; chemical sensitive; abnormal starvation stress response; abnormal size; abnormal stress response;
31903	FBgn0264691	CG3004	Lst8	Lst8	X	12	1100	1	MLST8;				Autophagy-related;	abnormal body size; abnormal cell size; abnormal size;
31904	FBgn0027084	CG12141	LysRS	Lysyl-tRNA synthetase	X	13	1100	1	KARS1;		yes	KARS1;	Metabolic vs2;
31905	FBgn0261931	CG42797	Hecw	Hecw ubiquitin protein ligase	X	11	1000	2	HECW2;	HECW1;	yes	HECW2;	Ubiquitin-related;	abnormal behavior; abnormal locomotor behavior; abnormal cell death; abnormal cell number; abnormal neuroanatomy; short lived; decreased fecundity;
31907	FBgn0028341	CG32697	Ptpmeg2	Protein tyrosine phosphatase Meg2	X	12	1100	1	PTPN9;				Trans-membrane proteins; Phosphatases;	abnormal cell migration; abnormal neuroanatomy; female semi-sterile; semi-sterile;
31909	FBgn0030148	CG3106	CG3106	uncharacterized protein	X		100	1	OACYLP;				Trans-membrane proteins;
31912	FBgn0000233	CG12653	btd	buttonhead	X	3	234	2	SP5;	SP6;	yes	SP6;	Transcription factor/DNA binding;	abnormal cell shape; abnormal neuroanatomy; abnormal size;
31913	FBgn0020378	CG1343	Sp1	Sp1	X	10	830	4	SP9;	SP6;SP7;SP8;	yes	SP6;SP7;SP9;	Transcription factor/DNA binding;	abnormal cell shape; abnormal size;
31914	FBgn0030151	CG1354	CG1354	uncharacterized protein	X	13	1100	1	OLA1;					short lived;
31915	FBgn0052698	CG32698	CARPB	Carbonic anhydrase-related protein B	X	13	1100	2	CA10;	CA11;			Secreted proteins; Metabolic vs2;	abnormal pain response; abnormal stress response;
31917	FBgn0019929	CG2045	Ser7	Ser7	X	1	207	1	C1S;		yes	C1S;	Glycoproteins; Serine proteases;
31925	FBgn0030162	CG1986	CG1986	uncharacterized protein	X	1	205	2	LIPH;	LIPC;	yes	LIPC;LIPH;	Metabolic vs2; Secreted proteins;
31926	FBgn0026415	CG1780	Idgf4	Imaginal disc growth factor 4	X	5	101	2	CHIT1;	OVGP1;			Matrisome; Secreted proteins;	abnormal cell cycle; abnormal stress response; abnormal wound healing; sterile; female sterile;
31927	FBgn0030163	CG1791	CG1791	uncharacterized protein	X	5	470	7	FCN3;	FCN2;TNR;ANGPTL1;ANGPTL2;ANGPTL4;ANGPTL6;	yes	TNR;FCN3;ANGPTL4;	Matrisome;
31928	FBgn0030164	CG1889	CG1889	uncharacterized protein	X	5	215	7	ANGPTL4;	ANGPTL2;ANGPTL6;ANGPTL1;TNR;FCN2;FCN3;	yes	TNR;FCN3;ANGPTL4;	Matrisome;
31934	FBgn0288690	CG2990	Dna2	DNA replication helicase/nuclease 2	X	13	1100	1	DNA2;		yes	DNA2;		abnormal cell cycle; abnormal DNA repair; abnormal flight; chemical sensitive; sterile; abnormal size; decreased occurrence of cell division; radiation sensitive; abnormal stress response; female sterile;
31935	FBgn0263132	CG43374	Cht6	Chitinase 6	X	5	371	5	OVGP1;	CHI3L1;CHI3L2;CHIT1;CHIA;			Matrisome; Glycoproteins; Secreted proteins; Metabolic vs2;	abnormal eclosion; abnormal size;
31938	FBgn0005391	CG2979	Yp2	Yolk protein 2	X	2	225	2	LIPH;	LIPI;	yes	LIPH;	Mitochondrial; Metabolic vs2; Secreted proteins;	abnormal neuroanatomy;
31939	FBgn0004045	CG2985	Yp1	Yolk protein 1	X	2	225	2	LIPH;	LIPI;	yes	LIPH;	Metabolic vs2; Secreted proteins;	abnormal flight; abnormal body color; sterile; female sterile; female sterile soma-dependent;
31942	FBgn0052685	CG32685	ZAP3	ZAP3	X	7	1100	1	YLPM1;					abnormal body color; abnormal flight;
31943	FBgn0030177	CG2972	CG2972	uncharacterized protein	X	13	1100	1	NOB1;					abnormal neuroanatomy;
31944	FBgn0030178	CG2974	Naxe	NAD(P)HX epimerase	X	13	1100	2	NAXE;	YJEFN3;	yes	NAXE;	Mitochondrial; Metabolic vs2;
31945	FBgn0083940	CG34104	RhoU	RhoU	X	5	902	2	RHOV;RHOU;					abnormal flight;
31949	FBgn0030183	CG15309	Ypel	Yippee-like	X	13	1100	5	YPEL2;	YPEL1;YPEL5;YPEL3;YPEL4;	yes	YPEL3;		abnormal behavior; abnormal neurophysiology; abnormal chemosensitive behavior; abnormal pain response; abnormal sensory perception; abnormal stress response;
31950	FBgn0028342	CG2968	ATPsyndelta	ATP synthase, delta subunit	X	13	1100	1	ATP5F1D;		yes	ATP5F1D;	Metabolic vs2; Mitochondrial; Transporters;
31953	FBgn0085437	CG34408	CG34408	uncharacterized protein	X	13	1100	1	RALGAPB;		yes	RALGAPB;
31954	FBgn0030187	CG2961	CG2961	uncharacterized protein	X		212	1	LORICRIN;		yes	LORICRIN;	Transcription factor/DNA binding;
31955	FBgn0263220	CG43388	Hk	Hyperkinetic	X	10	1010	3	KCNAB2;	KCNAB3;KCNAB1;			Ion channel; Trans-membrane proteins;	abnormal behavior; abnormal locomotor behavior; abnormal neurophysiology; abnormal aging; abnormal flight; short lived; abnormal sleep; hyperactive; chemical sensitive;
31957	FBgn0259170	CG42275	alpha-Man-Ia	alpha-Mannosidase class I a	X	13	1100	3	MAN1A2;	MAN1C1;MAN1A1;			Metabolic vs2; Trans-membrane proteins;	abnormal flight; abnormal immune response; chemical sensitive;
31960	FBgn0011770	CG2227	Gip	GIP-like	X	13	1100	1	HYI;				Receptors; Metabolic vs2; Mitochondrial;
31961	FBgn0030191	CG15306	CG15306	uncharacterized protein	X	5	101	3	MAPRE1;	MAPRE2;MAPRE3;	yes	MAPRE2;
31964	FBgn0028331	CG2221	l(1)G0289	lethal (1) G0289	X	12	1100	2	PLXDC2;	PLXDC1;			Trans-membrane proteins; Glycoproteins;	abnormal body color;
31965	FBgn0028480	CG17841	CG17841	uncharacterized protein	X	12	1100	2	TLCD3B;	TLCD3A;	yes	TLCD3B;	Trans-membrane proteins;
31967	FBgn0030196	CG2222	Psf3	Partner of Sld Five 3	X	12	1100	1	GINS3;					abnormal neuroanatomy;
31970	FBgn0052683	CG32683	CG32683	uncharacterized protein	X	5	254	4	SAG;	ARR3;ARRB1;ARRB2;	yes	ARR3;SAG;
31971	FBgn0030200	CG2885	RabX2	RabX2	X	3	306	3	CPLANE2;	RAB33B;RAB12;	yes	RAB33B;
31976	FBgn0261710	CG17255	nocte	no circadian temperature entrainment	X	5	901	3	PRRC2A;	PRRC2B;PRRC2C;				abnormal circadian behavior; abnormal locomotor behavior; abnormal behavior; abnormal circadian rhythm;
31978	FBgn0030207	CG2887	CG2887	uncharacterized protein	X	8	101	3	DNAJB4;	DNAJB1;DNAJB5;	yes	DNAJB1;DNAJB4;	Chaperone and heat shock proteins;
31979	FBgn0030208	CG2890	PPP4R2r	Protein phosphatase 4 regulatory subunit 2-related protein	X	9	1100	1	PPP4R2;					abnormal cell number; abnormal neuroanatomy; abnormal flight;
31980	FBgn0052687	CG32687	CG32687	uncharacterized protein	X	13	1100	1	LRRC58;				Trans-membrane proteins;
31986	FBgn0030215	CG15296	CG15296	uncharacterized protein	X	5	231	1	MICOS13;		yes	MICOS13;
31987	FBgn0085443	CG34414	spri	sprint	X	12	1100	4	RIN2;	RIN1;RIN3;RINL;	yes	RIN2;		abnormal cell size; sterile;
31989	FBgn0030217	CG2124	CG2124	uncharacterized protein	X	8	1100	2	FASTKD5;	FASTKD3;	yes	FASTKD5;	Mitochondrial; Kinases;	semi-sterile; female semi-sterile;
31990	FBgn0030218	CG1628	CG1628	uncharacterized protein	X	13	1100	2	SLC25A15;	SLC25A2;	yes	SLC25A15;	Metabolic vs2; Transporters;
31993	FBgn0030221	CG9807	Rab9Db	Rab at 9Db	X	3	126	1	RAB12;
31994	FBgn0030222	CG9806	CG9806	uncharacterized protein	X	6	173	6	TRHDE;	LVRN;ANPEP;LNPEP;ERAP1;ERAP2;
31995	FBgn0030223	CG2111	CG2111	uncharacterized protein	X	6	452	5	TRHDE;	LVRN;ERAP2;ERAP1;ANPEP;
31997	FBgn0052677	CG32677	X11Lbeta	X11Lbeta	X	10	740	3	APBA1;	APBA2;APBA3;	yes	APBA2;		abnormal flight;
32000	FBgn0030228	CG1826	BTBD9	BTB (POZ) domain containing 9	X	13	1100	1	BTBD9;				Ubiquitin-related;	abnormal locomotor behavior; abnormal behavior; short lived; abnormal sleep;
32001	FBgn0052672	CG32672	Atg8a	Autophagy-related 8a	X	13	1100	4	GABARAP;	GABARAPL2;GABARAPL1;MAP1LC3C;	yes	GABARAP;	Autophagy-related;	abnormal body size; abnormal cell death; abnormal neuroanatomy; abnormal memory; abnormal behavior; abnormal size; abnormal starvation stress response; short lived; chemical sensitive; abnormal stress response; melanotic mass phenotype;
32002	FBgn0030230	CG11556	Rph	Rabphilin	X	11	1010	4	RPH3A;	DOC2B;DOC2A;RPH3AL;	yes	RPH3A;		short lived;
32005	FBgn0052676	CG32676	stx	stuxnet	X	9	1100	1	MIDN;				Ubiquitin-related;
32006	FBgn0030234	CG15211	CG15211	uncharacterized protein	X	4	920	7	CMTM4;	CMTM6;CMTM3;CMTM7;PLLP;PLP2;CMTM5;	yes	CMTM5;CMTM3;	Trans-membrane proteins;
32007	FBgn0003360	CG16944	sesB	stress-sensitive B	X	12	1100	4	SLC25A4;	SLC25A5;SLC25A6;SLC25A31;	yes	SLC25A4;	Trans-membrane proteins; Transporters; Metabolic vs2; Mitochondrial;	abnormal locomotor behavior; abnormal mating behavior; abnormal neuroanatomy; abnormal cell number; abnormal behavior; abnormal auditory perception; abnormal flight; abnormal developmental rate; abnormal cell death; abnormal neurophysiology; abnormal oxidative stress response; abnormal mating; abnormal stress response; paralytic; short lived; abnormal sensory perception; female sterile; hypoactiv…
32008	FBgn0025111	CG1683	Ant2	Adenine nucleotide translocase 2	X	10	452	4	SLC25A6;	SLC25A4;SLC25A5;SLC25A31;	yes	SLC25A4;	Metabolic vs2; Mitochondrial; Trans-membrane proteins; Transporters;	abnormal behavior; abnormal locomotor behavior;
32009	FBgn0285926	CG1691	Imp	IGF-II mRNA-binding protein	X	13	1100	3	IGF2BP1;	IGF2BP3;IGF2BP2;	yes	IGF2BP2;	RNA-binding; Spliceosome;	abnormal locomotor behavior; abnormal neuroanatomy; abnormal behavior; abnormal stress response; abnormal starvation stress response;
32013	FBgn0030239	CG17333	Pgls	6-phosphogluconolactonase	X	13	1100	1	PGLS;				Metabolic vs2;	abnormal memory; abnormal behavior;
32014	FBgn0030240	CG2202	CG2202	uncharacterized protein	X	2	301	4	ZNF646;	ZNF280B;ZNF558;ZFAT;			Transcription factor/DNA binding;
32015	FBgn0030241	CG11207	feo	fascetto	X	12	1100	1	PRC1;					abnormal cell cycle; abnormal neuroanatomy; decreased occurrence of cell division; cell lethal;
32016	FBgn0030242	CG1655	sofe	sister of feo	X	12	830	1	PRC1;
32017	FBgn0030243	CG2186	CG2186	uncharacterized protein	X	4	902	1	RBM33;				Spliceosome;
32019	FBgn0030245	CG1637	CG1637	uncharacterized protein	X	13	1100	1	ACP7;				Glycoproteins; Phosphatases;	short lived;
32020	FBgn0017561	CG1615	Ork1	Open rectifier K[+] channel 1	X	8	740	6	KCNK4;KCNK17;	KCNK5;KCNK10;KCNK16;KCNK2;	yes	KCNK4;	Ion channel; Trans-membrane proteins; Transporters;	abnormal chemosensitive behavior; abnormal phototaxis; abnormal circadian rhythm; abnormal body size; abnormal behavior; abnormal developmental rate; abnormal locomotor behavior; abnormal feeding behavior; abnormal neuroanatomy; abnormal neurophysiology; abnormal eclosion; abnormal circadian behavior; abnormal eclosion rhythm; abnormal visual behavior; abnormal size; abnormal sleep;
32021	FBgn0030246	CG1582	CG1582	uncharacterized protein	X	13	1100	4	DHX57;	DHX30;DHX29;DHX36;	yes	DHX30;	RNA-binding;
32022	FBgn0030247	CG15208	CG15208	uncharacterized protein	X	6	110	1	CFAP410;		yes	CFAP410;
32026	FBgn0003965	CG2155	v	vermilion	X	13	1100	1	TDO2;		yes	TDO2;	Metabolic vs2;	abnormal eye color; abnormal body color; abnormal developmental rate; male sterile; female sterile; sterile;
32027	FBgn0030251	CG2145	CG2145	uncharacterized protein	X	10	470	1	ENDOU;				Secreted proteins; RNA-binding; Mitochondrial;	abnormal body color;
32028	FBgn0263705	CG43657	Myo10A	Myosin 10A	X	13	1100	3	MYO15A;	MYO10;MYO15B;	yes	MYO15A;	Cytoskeletal;	abnormal flight;
32029	FBgn0052670	CG32670	Rab9Fb	Rab at 9Fb	X	3	137	2	RAB28;	RAB12;	yes	RAB28;	Autophagy-related;
32032	FBgn0021742	CG1567	C901	C901	X	3	227	2	DLK1;DLK2;		yes	DLK1;	Matrisome;
32033	FBgn0259241	CG42339	vex	vexed	X	9	1100	1	SBSPON;				Receptors;
32039	FBgn0003366	CG18085	sev	sevenless	X	13	1100	1	ROS1;		yes	ROS1;	Kinases; Trans-membrane proteins; Glycoproteins; Receptors;	abnormal behavior; abnormal cell number; abnormal neuroanatomy; abnormal phototaxis; abnormal visual behavior;
32041	FBgn0030263	CG2076	CG2076	uncharacterized protein	X	13	1100	1	GHITM;				Trans-membrane proteins; Mitochondrial;
32042	FBgn0027498	CG2061	CG2061	uncharacterized protein	X	13	1100	3	LANCL3;	LANCL2;LANCL1;			Metabolic vs2; Receptors; GPCRs; Trans-membrane proteins;
32043	FBgn0259101	CG42249	CG42249	uncharacterized protein	X	10	110	1	NT5E;		yes	NT5E;	Phosphatases; Trans-membrane proteins; Metabolic vs2;
32045	FBgn0015245	CG12101	Hsp60A	Heat shock protein 60A	X	13	1100	1	HSPD1;		yes	HSPD1;	Mitochondrial; Chaperone and heat shock proteins;	cell lethal;
32047	FBgn0028686	CG16916	Rpt3	Regulatory particle triple-A ATPase 3	X	13	1100	1	PSMC4;				Mitochondrial; Proteasome; Autophagy-related;	abnormal size;
32049	FBgn0030268	CG1453	Klp10A	Kinesin-like protein at 10A	X	12	1100	4	KIF2A;	KIF24;KIF2C;KIF2B;	yes	KIF2A;	Cytoskeletal;	abnormal cell cycle; abnormal cell shape; abnormal neuroanatomy; abnormal cell death; abnormal cell polarity; abnormal size;
32050	FBgn0030269	CG18292	CDK2AP1	CDK2-associated protein 1	X	9	1100	2	CDK2AP1;	CDK2AP2;	yes	CDK2AP1;
32057	FBgn0030276	CG1938	Dlic	Dynein light intermediate chain	X	13	1100	2	DYNC1LI2;DYNC1LI1;				Cytoskeletal;	abnormal cell number; abnormal neuroanatomy;
32058	FBgn0026268	CG1386	Antdh	Antennal dehydrogenase	X	12	110	1	DHRS11;				Metabolic vs2;
32063	FBgn0265595	CG44422	CG44422	uncharacterized protein	X	10	380	4	KCNIP3;KCNIP4;	KCNIP2;KCNIP1;
32069	FBgn0001491	CG1639	l(1)10Bb	lethal (1) 10Bb	X	13	1100	1	BUD31;				Spliceosome; Transcription factor/DNA binding;	abnormal cell migration; abnormal neuroanatomy; sterile; female sterile; cell lethal;
32070	FBgn0030286	CG1657	Gapvd1	GTPase activating protein and VPS9 domains 1	X	12	1100	1	GAPVD1;
32071	FBgn0028421	CG11759	Kap3	Kinesin associated protein 3	X	13	1100	1	KIFAP3;				Cytoskeletal; Trans-membrane proteins;	abnormal neurophysiology; abnormal behavior; abnormal locomotor behavior; abnormal auditory perception; abnormal neuroanatomy; abnormal sensory perception;
32072	FBgn0085377	CG34348	CG34348	uncharacterized protein	X	13	1100	1	TMEM68;				Trans-membrane proteins;
32073	FBgn0030289	CG1597	GCS1	Glucosidase 1	X	13	1100	1	MOGS;		yes	MOGS;	Metabolic vs2; Glycoproteins;
32075	FBgn0030291	CG1738	CG1738	uncharacterized protein	X	6	1100	1	FSAF1;
32077	FBgn0030293	CG1737	CG1737	uncharacterized protein	X		405	1	VGLL4;
32078	FBgn0000499	CG18361	dsh	dishevelled	X	13	830	3	DVL2;	DVL1;DVL3;	yes	DVL1;DVL3;	Major signaling pathways;	abnormal cell death; abnormal neuroanatomy; abnormal cell cycle; abnormal cell number; abnormal cell polarity; semi-fertile; sterile; female sterile; abnormal size; male semi-fertile; decreased fecundity; abnormal planar polarity;
32079	FBgn0287454	CG11750	Pa1	PTIP associated 1	X	3	1100	1	PAGR1;
32080	FBgn0004864	CG1594	hop	hopscotch	X	10	1100	4	JAK2;	JAK1;JAK3;TYK2;	yes	JAK1;JAK2;JAK3;TYK2;	Cytoskeletal; Kinases; Major signaling pathways;	abnormal developmental rate; abnormal memory; abnormal neuroanatomy; abnormal immune response; abnormal circadian behavior; abnormal cell shape; abnormal cell number; abnormal circadian rhythm; abnormal locomotor behavior; abnormal behavior; female semi-fertile; female sterile; abnormal planar polarity; decreased occurrence of cell division; male sterile; abnormal size; melanotic mass phenotype; …
32081	FBgn0027359	CG1728	Tim8	Tim8	X	11	1100	2	TIMM8B;	TIMM8A;	yes	TIMM8A;	Mitochondrial;	abnormal behavior; abnormal cell number; abnormal flight; abnormal neuroanatomy; abnormal locomotor behavior;
32083	FBgn0001624	CG1725	dlg1	discs large 1	X	13	1100	4	DLG1;	DLG2;DLG4;DLG3;	yes	DLG1;DLG2;DLG3;DLG4;	Cytoskeletal; Mitochondrial; Metabolic vs2;	abnormal mating; abnormal neuroanatomy; abnormal mating behavior; abnormal locomotor behavior; abnormal behavior; abnormal cell death; abnormal pain response; abnormal phototaxis; abnormal cell shape; abnormal gravitaxis; abnormal neurophysiology; abnormal flight; abnormal body size; abnormal circadian rhythm; abnormal cell size; abnormal cell number; abnormal cell cycle; abnormal cell polarity; …
32087	FBgn0001145	CG1743	Gs2	Glutamine synthetase 2	X	13	1100	1	GLUL;		yes	GLUL;	Metabolic vs2; Mitochondrial;	abnormal behavior; abnormal neurophysiology; abnormal locomotor behavior; short lived;
32088	FBgn0262740	CG11727	Evi5	Ecotropic viral integration site 5	X	12	920	2	EVI5;	EVI5L;				abnormal cell migration;
32089	FBgn0030300	CG1747	Sk1	Sphingosine kinase 1	X	12	812	2	SPHK2;	SPHK1;			Metabolic vs2; Kinases;
32092	FBgn0262685	CG43155	CG43155	uncharacterized protein	X	7	542	4	KCNK1;	KCNK5;KCNK6;KCNK18;			Ion channel; Trans-membrane proteins; Transporters;
32093	FBgn0030304	CG11715	Cyp4g15	Cytochrome P450 4g15	X	8	101	1	CYP4V2;		yes	CYP4V2;	Metabolic vs2; Trans-membrane proteins;	abnormal pain response; abnormal stress response;
32094	FBgn0030305	CG1749	Uba5	Ubiquitin-like activating enzyme 5	X	13	1100	1	UBA5;		yes	UBA5;	Autophagy-related; Ubiquitin-related;	abnormal body color; abnormal behavior; abnormal flight; abnormal neuroanatomy; abnormal locomotor behavior; short lived;
32095	FBgn0030306	CG1751	Spase25	Spase 25-subunit	X	13	1100	1	SPCS2;				Trans-membrane proteins;
32097	FBgn0052666	CG32666	Drak	Death-associated protein kinase related	X	9	920	2	STK17B;	STK17A;			Kinases;	abnormal body size; abnormal flight; semi-sterile; abnormal size; female semi-sterile;
32098	FBgn0030309	CG1572	CG1572	uncharacterized protein	X	4	303	7	MAL;MAL2;	CMTM8;MALL;MARVELD1;CMTM1;CMTM2;	yes	MAL;MARVELD1;MAL2;	Trans-membrane proteins;
32099	FBgn0030310	CG11709	PGRP-SA	Peptidoglycan recognition protein SA	X	8	290	4	PGLYRP3;	PGLYRP2;PGLYRP1;PGLYRP4;			Receptors; Trans-membrane proteins; Secreted proteins; Major signaling pathways;	abnormal immune response;
32100	FBgn0003277	CG1554	Polr2A	RNA polymerase II subunit A	X	12	1100	2	POLR2A;	SLC35G6;	yes	POLR2A;	Spliceosome;	abnormal cell number; cell lethal; female sterile; semi-sterile; decreased occurrence of cell division; male semi-sterile; chemical resistant; semi-fertile; male sterile; abnormal size; sterile; male semi-fertile;
32101	FBgn0030311	CG11699	CG11699	uncharacterized protein	X	13	1100	1	TMEM242;				Trans-membrane proteins;	abnormal behavior; chemical sensitive; chemical resistant;
32104	FBgn0030314	CG11696	CG11696	uncharacterized protein	X	2	304	6	ZNF662;ZNF212;	ZNF671;ZNF358;ZNF710;ZNF865;	yes	ZNF865;	Transcription factor/DNA binding;
32106	FBgn0030316	CG11695	CG11695	uncharacterized protein	X	2	202	2	ZNF497;	ZNF358;			Transcription factor/DNA binding;
32107	FBgn0002948	CG1763	nod	no distributive disjunction	X	3	201	1	KIF22;		yes	KIF22;	Cytoskeletal;	abnormal cell cycle;
32109	FBgn0030318	CG1697	rho-4	rhomboid-4	X	7	461	3	RHBDL2;	RHBDL1;RHBDL3;			Trans-membrane proteins;	abnormal locomotor behavior; abnormal behavior;
32112	FBgn0030321	CG1703	CG1703	uncharacterized protein	X	13	1100	1	ABCF1;
32113	FBgn0288833	CG15220	RPA3	Replication protein A3	X	11	1100	1	RPA3;					abnormal cell number; abnormal neuroanatomy;
32114	FBgn0002723	CG1705	Met	Methoprene-tolerant	X	4	61	2	BMAL2;BMAL1;		yes	BMAL1;	Transcription factor/DNA binding;	abnormal neurophysiology; abnormal flight; semi-fertile; female semi-fertile; decreased occurrence of cell division; semi-sterile; chemical resistant; female semi-sterile; decreased fecundity; chemical sensitive;
32115	FBgn0004370	CG1817	Ptp10D	Protein tyrosine phosphatase 10D	X	10	1010	4	PTPRB;	PTPRJ;PTPRO;PTPRH;	yes	PTPRB;PTPRJ;PTPRO;	Receptors; Glycoproteins; Phosphatases; Trans-membrane proteins;	abnormal behavior; abnormal neuroanatomy; abnormal memory; semi-sterile; female semi-sterile;
32116	FBgn0030323	CG2371	Vlet	Valette	X	12	1100	1	COMMD10;					abnormal behavior; abnormal locomotor behavior; abnormal pain response; abnormal stress response;
32120	FBgn0011754	CG1830	PhKgamma	Phosphorylase kinase gamma	X	12	1100	2	PHKG2;	PHKG1;	yes	PHKG2;	Kinases; Metabolic vs2;	paralytic; female semi-sterile; semi-sterile;
32122	FBgn0030327	CG2448	FucT6	alpha1,6-fucosyltransferase	X	13	1100	1	FUT8;		yes	FUT8;	Glycoproteins; Trans-membrane proteins; Metabolic vs2;	abnormal body color; abnormal immune response;
32124	FBgn0030329	CG1837	prtp	pretaporter	X	13	1100	1	TXNDC5;				Secreted proteins; Mitochondrial; Metabolic vs2;
32125	FBgn0030330	CG1841	Tango10	Transport and Golgi organization 10	X	11	1100	2	BTBD17;	LGALS3BP;			Ubiquitin-related;
32126	FBgn0260812	CG42563	inaF-D	inaF-D	X	7	501	2	INAFM2;	INAFM1;			Trans-membrane proteins;	abnormal behavior; abnormal visual behavior;
32127	FBgn0030331	CG15221	CG15221	uncharacterized protein	X	4	92	1	SV2C;				Trans-membrane proteins; Metabolic vs2; Transporters;
32128	FBgn0030332	CG9360	CG9360	uncharacterized protein	X	13	380	1	DHRS11;				Metabolic vs2;
32130	FBgn0004511	CG9355	dy	dusky	X	1	100	1	MATN1;				Matrisome; Trans-membrane proteins;	abnormal body color;
32132	FBgn0000259	CG15224	CkIIbeta	Casein kinase II beta subunit	X	11	1100	1	CSNK2B;		yes	CSNK2B;	Major signaling pathways; Kinases;	abnormal neuroanatomy; abnormal eclosion; abnormal circadian rhythm; abnormal eclosion rhythm; abnormal circadian behavior; abnormal locomotor behavior; abnormal behavior; semi-sterile; sterile; female sterile; male semi-sterile; female semi-sterile;
32133	FBgn0001218	CG4147	Hsc70-3	Heat shock protein 70 cognate 3	X	13	1100	1	HSPA5;				Mitochondrial; Chaperone and heat shock proteins; Secreted proteins;	abnormal neuroanatomy; abnormal behavior; abnormal size;
32135	FBgn0030336	CG1578	CG1578	uncharacterized protein	X	9	1100	1	DPH6;
32136	FBgn0266019	CG43154	rudhira	rudhira	X	13	900	1	BCAS3;		yes	BCAS3;
32138	FBgn0030339	CG1895	Cyp28c1	Cytochrome P450 28c1	X	1	83	1	TBXAS1;		yes	TBXAS1;	Trans-membrane proteins; Metabolic vs2;
32140	FBgn0030341	CG1967	p24-1	p24-related-1	X	13	1010	4	TMED3;	TMED7;TICAM2;TMED7-TICAM2;			Trans-membrane proteins;	abnormal neuroanatomy; semi-sterile; sterile; male semi-sterile; male sterile; female semi-sterile;
32141	FBgn0030342	CG10347	CG10347	uncharacterized protein	X	13	1100	1	NUDCD1;				Chaperone and heat shock proteins;
32142	FBgn0030343	CG1886	ATP7	ATP7	X	13	1010	2	ATP7B;	ATP7A;	yes	ATP7A;ATP7B;	Trans-membrane proteins; Transporters;	abnormal locomotor behavior; abnormal body color; abnormal behavior; abnormal oxidative stress response; abnormal neuroanatomy; abnormal body size; sterile; abnormal stress response; short lived; male sterile; abnormal size; chemical sensitive;
32143	FBgn0030344	CG2025	Nrd1	Nardilysin	X	12	1100	2	NRDC;	IDE;				abnormal neurophysiology;
32144	FBgn0030345	CG1847	CG1847	uncharacterized protein	X	13	1100	2	AIP;	AIPL1;	yes	AIP;AIPL1;	Trans-membrane proteins; Chaperone and heat shock proteins; Metabolic vs2;	abnormal pain response; abnormal stress response;
32145	FBgn0030346	CG11802	BORCS5	BLOC-1 related complex subunit 5	X	12	1100	1	BORCS5;		yes	BORCS5;
32146	FBgn0030347	CG15739	CG15739	uncharacterized protein	X	6	92	2	PGP;	PDXP;			Phosphatases;
32147	FBgn0030348	CG10352	CG10352	uncharacterized protein	X	6	110	2	PGP;	PDXP;			Phosphatases; Trans-membrane proteins;
32148	FBgn0030349	CG10353	CG10353	uncharacterized protein	X	9	380	8	ANO2;	ANO6;ANO7;ANO5;ANO9;ANO4;ANO1;ANO3;	yes	ANO1;ANO3;ANO4;ANO6;ANO5;	Trans-membrane proteins; Ion channel;
32149	FBgn0030350	CG1844	SelG	Selenoprotein G	X	4	403	1	SELENOK;				Trans-membrane proteins;
32150	FBgn0030351	CG1840	CG1840	uncharacterized protein	X	3	223	1	SELENOK;
32151	FBgn0030352	CG15738	sicily	severe impairment of CI with lengthened youth	X	13	1100	1	NDUFAF6;		yes	NDUFAF6;	Mitochondrial; Metabolic vs2;	abnormal neurophysiology; abnormal neuroanatomy;
32152	FBgn0260780	CG15737	wisp	wispy	X	10	1100	2	TENT2;	TUT7;			RNA-binding;	abnormal cell cycle; sterile; female sterile;
32153	FBgn0030354	CG1559	Upf1	Upf1 RNA helicase	X	13	1100	1	UPF1;				Spliceosome; RNA-binding;	abnormal behavior; abnormal locomotor behavior;
32156	FBgn0030357	CG2471	Sclp	sclp	X	11	1100	1	LRRC20;
32157	FBgn0030358	CG10362	Pdzd8	PDZ domain containing 8	X	13	1100	1	PDZD8;		yes	PDZD8;	Trans-membrane proteins;	abnormal neuroanatomy; abnormal behavior; abnormal locomotor behavior; abnormal size;
32158	FBgn0263111	CG43368	cac	cacophony	X	10	740	3	CACNA1E;	CACNA1A;CACNA1B;	yes	CACNA1A;CACNA1B;CACNA1E;	Trans-membrane proteins; Ion channel; Transporters;	abnormal mating behavior; abnormal locomotor behavior; abnormal behavior; abnormal neurophysiology; abnormal cell migration; abnormal memory; abnormal circadian rhythm; abnormal phototaxis; abnormal cell adhesion; abnormal flight; abnormal neuroanatomy; abnormal mating; short lived; hyperactive; abnormal visual behavior; abnormal sleep; hypoactive; paralytic; abnormal stress response;
32160	FBgn0003865	CG1502	tsg	twisted gastrulation	X	13	830	1	TWSG1;				Matrisome; Secreted proteins;
32161	FBgn0030359	CG18130	CG18130	uncharacterized protein	X	5	1100	2	NME9;	NME8;			Metabolic vs2;	abnormal pain response; abnormal stress response;
32162	FBgn0001083	CG1500	fw	furrowed	X	6	731	7	SELP;	SVEP1;CSMD3;CSMD2;SELE;CR1;CSMD1;	yes	CSMD1;CSMD2;CSMD3;	Glycoproteins; Trans-membrane proteins; Receptors;	abnormal eye color; abnormal planar polarity; female sterile; semi-fertile; sterile; decreased fecundity;
32163	FBgn0030360	CG1806	CG1806	uncharacterized protein	X	4	1001	1	SSPN;				Trans-membrane proteins;
32164	FBgn0030361	CG1492	CG1492	uncharacterized protein	X	8	254	5	GGT5;	GGT1;GGTLC2;GGTLC1;GGTLC3;			Trans-membrane proteins; Metabolic vs2;
32165	FBgn0030362	CG1803	regucalcin	regucalcin	X	13	1010	1	RGN;				Metabolic vs2; Mitochondrial; Secreted proteins; Glycoproteins;
32166	FBgn0043001	CG15736	Chrac-16	Chromatin accessibility complex 16kD protein	X	11	1100	1	CHRAC1;
32167	FBgn0030364	CG15735	Lsm12a	LSM12 homolog a	X	13	1100	1	LSM12;					abnormal behavior; abnormal circadian rhythm; abnormal locomotor behavior; abnormal circadian behavior;
32168	FBgn0030365	CG1796	Tango4	Transport and Golgi organization 4	X	13	1100	1	PLRG1;				Spliceosome;
32169	FBgn0030366	CG1490	Usp7	Ubiquitin-specific protease 7	X	13	1100	1	USP7;		yes	USP7;	Autophagy-related; Ubiquitin-related;	abnormal body color; short lived; sterile;
32170	FBgn0030367	CG1488	Cyp311a1	Cytochrome P450 311a1	X	5	532	9	CYP4Z1;	CYP4X1;CYP4A22;CYP4F22;CYP4F2;CYP4A11;CYP4B1;CYP4V2;CYP4F12;	yes	CYP4F22;CYP4V2;	Metabolic vs2;	abnormal developmental rate; abnormal body size; abnormal body weight; abnormal size;
32172	FBgn0030369	CG1786	Cyp318a1	Cytochrome P450 318a1	X	2	107	2	CYP46A1;	CYP4B1;			Metabolic vs2; Trans-membrane proteins;
32173	FBgn0030370	CG1950	Uch-L5R	Uch-L5-related	X	11	110	1	UCHL5;				Ubiquitin-related;
32174	FBgn0052656	CG32656	Muc11A	Mucin 11A	X	2	302	2	MUC1;	MUC21;	yes	MUC1;	Metabolic vs2; Secreted proteins; Matrisome;
32178	FBgn0030375	CG11356	CG11356	uncharacterized protein	X	3	332	2	ARL13A;	ARL13B;	yes	ARL13B;
32180	FBgn0030377	CG1924	CG1924	uncharacterized protein	X	13	740	2	CLGN;	CANX;			Chaperone and heat shock proteins; Trans-membrane proteins;
32183	FBgn0267001	CG42338	Ten-a	Tenascin accessory	X	12	641	4	TENM3;	TENM4;TENM2;TENM1;	yes	TENM4;TENM3;	Trans-membrane proteins; Secreted proteins; Matrisome;	abnormal memory; abnormal flight; abnormal learning; abnormal locomotor behavior; abnormal behavior; abnormal neuroanatomy; chemical sensitive;
32188	FBgn0030384	CG2577	CG2577	uncharacterized protein	X	5	74	2	CSNK1A1;CSNK1A1L;		yes	CSNK1A1;	Kinases;	abnormal neuroanatomy;
32190	FBgn0030386	CG2574	CG2574	uncharacterized protein	X	5	101	1	UBE2E3;				Ubiquitin-related;
32191	FBgn0287828	CG42349	Pkcdelta	Protein kinase C delta	X	10	1100	2	PRKCD;	PRKCQ;	yes	PRKCD;	Glycoproteins; Kinases;	abnormal flight; abnormal size;
32194	FBgn0030390	CG15731	CG15731	uncharacterized protein	X		203	1	LORICRIN;		yes	LORICRIN;
32195	FBgn0030391	CG1900	Rab40	Rab40	X	13	1100	4	RAB40C;	RAB40B;RAB40A;RAB40AL;			Ubiquitin-related;	abnormal developmental rate; abnormal size; semi-sterile;
32200	FBgn0030395	CG15730	Mks1	Meckel syndrome, type 1	X	11	1100	1	MKS1;		yes	MKS1;		abnormal behavior; abnormal locomotor behavior; abnormal planar polarity;
32202	FBgn0264542	CG43921	hwt	heavyweight	X	7	1100	4	SHF;	SHE;SHB;SHD;				abnormal starvation stress response; short lived; abnormal stress response; abnormal planar polarity;
32205	FBgn0030400	CG11138	Pits	Protein interacting with Ttk69 and Sin3A	X	11	920	3	IRF2BP2;	IRF2BP1;IRF2BPL;	yes	IRF2BPL;		abnormal behavior; abnormal locomotor behavior; abnormal neuroanatomy; abnormal cell number; short lived; paralytic;
32207	FBgn0283712	CG1848	LIMK1	LIM domain kinase 1	X	11	1100	2	LIMK1;	LIMK2;			Kinases; Cytoskeletal;	abnormal mating; abnormal neuroanatomy; abnormal learning; abnormal mating behavior; abnormal cell cycle; abnormal locomotor behavior; abnormal cell polarity; abnormal behavior; abnormal smell perception; female semi-sterile; abnormal sensory perception; semi-sterile;
32208	FBgn0030403	CG1824	CG1824	uncharacterized protein	X	12	1100	4	ABCB8;	TAP1;TAP2;ABCB10;	yes	TAP1;TAP2;	Mitochondrial; Trans-membrane proteins; Transporters;
32209	FBgn0052654	CG32654	Sec16	Secretory 16	X	10	830	3	SEC16A;	SEC16B;CRYZL2P-SEC16B;
32211	FBgn0030406	CG1463	CG1463	uncharacterized protein	X	11	1100	1	ZNHIT6;
32212	FBgn0030407	CG2543	Fpgs1	Folylpolyglutamate synthase 1	X	13	1100	1	FPGS;				Metabolic vs2;
32213	FBgn0030408	CG11085	CG11085	uncharacterized protein	X	3	126	4	BARX2;BARX1;	BARHL2;BARHL1;			Transcription factor/DNA binding;
32215	FBgn0030410	CG15727	Aven	Apoptosis and caspase activation inhibitor	X	3	400	1	AVEN;					abnormal cell cycle; abnormal cell size;
32216	FBgn0030411	CG2540	CG2540	uncharacterized protein	X	12	1100	2	CHAC2;	CHAC1;			Metabolic vs2;
32217	FBgn0030412	CG17762	Tomosyn	tomosyn	X	13	1100	2	STXBP5L;	STXBP5;	yes	STXBP5;	Trans-membrane proteins;	abnormal neuroanatomy; abnormal memory; abnormal neurophysiology; abnormal behavior;
32221	FBgn0015024	CG2028	CkIalpha	Casein kinase Ialpha	X	11	1100	2	CSNK1A1;	CSNK1A1L;	yes	CSNK1A1;	Major signaling pathways; Kinases;	abnormal behavior; abnormal cell number; abnormal neuroanatomy; melanotic mass phenotype; female sterile; sterile;
32222	FBgn0011837	CG4070	Tis11	Tis11 zinc finger protein	X	8	1010	3	ZFP36L1;	ZFP36L2;ZFP36;	yes	ZFP36L1;ZFP36L2;ZFP36;	RNA-binding;	abnormal developmental rate; abnormal cell number; abnormal size; abnormal stress response;
32224	FBgn0030417	CG15725	CG15725	uncharacterized protein	X	2	202	1	BACH1;		yes	BACH1;	Ubiquitin-related;	abnormal flight;
32225	FBgn0265523	CG4013	Smr	Smrter	X	6	920	2	NCOR1;	NCOR2;	yes	NCOR1;NCOR2;	Transcription factor/DNA binding; Metabolic vs2;	melanotic mass phenotype; decreased fecundity; abnormal size;
32228	FBgn0020513	CG3989	Paics	PAICS bifunctional enzyme	X	12	1101	1	PAICS;				Metabolic vs2; Mitochondrial;	abnormal behavior; abnormal eye color; auxotroph;
32229	FBgn0030420	CG12717	pira	pirate	X	10	830	2	SENP7;	SENP6;	yes	SENP6;SENP7;	Ubiquitin-related;
32230	FBgn0030421	CG3812	Agpat1	1-Acylglycerol-3-phosphate O-acyltransferase 1	X	13	1100	2	AGPAT1;	AGPAT2;	yes	AGPAT2;	Metabolic vs2; Trans-membrane proteins;
32233	FBgn0259171	CG42276	Pde9	Phosphodiesterase 9	X	7	1100	1	PDE9A;				Metabolic vs2;	abnormal neuroanatomy;
32234	FBgn0030425	CG3775	Nep6	Neprilysin 6	X	3	234	1	ECEL1;		yes	ECEL1;	Glycoproteins;
32239	FBgn0052649	CG32649	Coq8	Coenzyme Q8	X	13	1100	2	COQ8B;	COQ8A;	yes	COQ8A;COQ8B;	Mitochondrial; Metabolic vs2; Kinases;	female semi-sterile; semi-sterile;
32240	FBgn0030431	CG4407	Flad1	Flavin adenine dinucleotide synthetase 1	X	10	740	1	FLAD1;		yes	FLAD1;	Metabolic vs2;	abnormal cell adhesion; abnormal flight; abnormal cell migration; short lived;
32242	FBgn0030433	CG4647	mRpL49	mitochondrial ribosomal protein L49	X	13	1100	1	MRPL49;		yes	MRPL49;	Mitochondrial; Ribosome;
32243	FBgn0030434	CG4400	Brms1	BRMS1 transcriptional repressor	X	13	1100	2	BRMS1L;	BRMS1;	yes	BRMS1;		abnormal developmental rate; short lived;
32244	FBgn0030435	CG4645	CG4645	uncharacterized protein	X	13	1100	2	YIPF1;	YIPF2;			Trans-membrane proteins;
32245	FBgn0086675	CG4396	fne	found in neurons	X	12	920	4	ELAVL2;	ELAVL4;ELAVL3;ELAVL1;	yes	ELAVL2;ELAVL3;	Metabolic vs2; RNA-binding;	abnormal pain response; abnormal mating; abnormal cell death; abnormal cell shape; abnormal mating behavior; abnormal behavior; abnormal neuroanatomy; abnormal stress response;
32246	FBgn0030437	CG4395	hec	hector	X	11	110	2	CALCR;	CALCRL;			Receptors; GPCRs; Trans-membrane proteins;	abnormal behavior; abnormal mating behavior; abnormal mating;
32247	FBgn0030438	CG15721	CG15721	uncharacterized protein	X	2	200	2	SPINK13;SPINK8;
32248	FBgn0030439	CG12716	CG12716	uncharacterized protein	X	2	303	4	SPINK6;	TMEFF1;TMEFF2;MSANTD3-TMEFF1;	yes	TMEFF1;TMEFF2;	Trans-membrane proteins;
32249	FBgn0030440	CG15719	CG15719	uncharacterized protein	X	4	52	1	ATP6V1F;				Trans-membrane proteins;
32253	FBgn0265597	CG44424	rsh	radish	X	3	334	1	GARNL3;				Metabolic vs2; Secreted proteins;	abnormal behavior; abnormal neuroanatomy; abnormal learning; abnormal feeding behavior; abnormal memory;
32256	FBgn0010303	CG4353	hep	hemipterous	X	8	1100	1	MAP2K7;				Kinases; Receptors; Major signaling pathways;	abnormal cell death; abnormal cell number; abnormal body size; abnormal neuroanatomy; abnormal cell cycle; abnormal cell migration; abnormal heat stress response; abnormal cell size; abnormal cell shape; abnormal planar polarity; chemical sensitive; decreased occurrence of cell division; short lived; female sterile; cell lethal; abnormal stress response; chemical resistant; abnormal wound healing…
32257	FBgn0261524	CG12244	lic	licorne	X	11	1100	2	MAP2K6;	MAP2K3;			Kinases; Receptors;	abnormal body size; abnormal cell death; abnormal cell size; abnormal cell migration; abnormal immune response; abnormal oxidative stress response; semi-sterile; abnormal stress response; abnormal size; female semi-sterile;
32259	FBgn0263005	CG43313	Chpf	Chondroitin polymerizing factor	X	13	1100	2	CHPF;	CHPF2;			Metabolic vs2;	abnormal pain response; abnormal stress response;
32260	FBgn0030449	CG4349	Fer3HCH	Ferritin 3 heavy chain homologue	X	13	920	4	FTMT;	FTH1;FTL;FTHL17;	yes	FTH1;FTL;	Metabolic vs2;
32261	FBgn0250862	CG42237	CG42237	uncharacterized protein	X	5	110	1	PLA2G3;				Secreted proteins; Metabolic vs2; Trans-membrane proteins;
32263	FBgn0030452	CG4330	MFS10	Major Facilitator Superfamily Transporter 10	X	9	560	5	SLC17A5;	SLC17A6;SLC17A8;SLC17A7;SLC17A1;	yes	SLC17A5;SLC17A8;	Trans-membrane proteins; Metabolic vs2; Transporters;
32264	FBgn0052645	CG32645	CG32645	uncharacterized protein	X		100	1	OACYLP;				Trans-membrane proteins;
32266	FBgn0030455	CG4318	CG4318	uncharacterized protein	X	2	202	2	ZNF367;	ZNF784;			Transcription factor/DNA binding;
32267	FBgn0030456	CG4332	CG4332	uncharacterized protein	X	13	1100	1	CLPTM1L;				Trans-membrane proteins; Autophagy-related;
32268	FBgn0025463	CG4303	Bap60	Brahma associated protein 60kD	X	13	1010	3	SMARCD1;	SMARCD2;SMARCD3;	yes	SMARCD1;SMARCD2;	Transcription factor/DNA binding;	abnormal immune response; melanotic mass phenotype; modifier of variegation;
32269	FBgn0030457	CG12096	CG12096	uncharacterized protein	X	13	1100	1	PSMD5;
32272	FBgn0030460	CG2453	Coq5	Coenzyme Q5	X	13	1100	1	COQ5;				Methyltransferase; Metabolic vs2;
32273	FBgn0265630	CG44436	sno	strawberry notch	X	13	1100	2	SBNO1;	SBNO2;			Glycoproteins;	sterile; female sterile;
32274	FBgn0029133	CG1591	REG	Proteasome regulator gamma	X	13	1100	3	PSME3;	PSME1;PSME2;			Spliceosome; Proteasome; Ubiquitin-related;	abnormal cell death;
32275	FBgn0004456	CG1771	mew	multiple edematous wings	X	13	1100	3	ITGA6;	ITGA3;ITGA7;	yes	ITGA6;ITGA3;ITGA7;	Glycoproteins; Major signaling pathways; Trans-membrane proteins; Receptors;	abnormal cell number; abnormal neuroanatomy; short lived; abnormal size;
32278	FBgn0041210	CG1770	HDAC4	Histone deacetylase 4	X	13	830	4	HDAC4;	HDAC9;HDAC5;HDAC7;	yes	HDAC4;HDAC7;		abnormal neuroanatomy; abnormal body color; abnormal behavior; abnormal cell number; abnormal memory; abnormal eye color;
32279	FBgn0030465	CG15743	CG15743	uncharacterized protein	X	12	1100	1	BPNT2;		yes	BPNT2;	Trans-membrane proteins; Phosphatases; Metabolic vs2;
32281	FBgn0030467	CG1764	CG1764	uncharacterized protein	X	13	1100	2	DDAH1;	DDAH2;			Metabolic vs2;
32282	FBgn0030468	CG1622	CG1622	uncharacterized protein	X	9	1100	1	PRPF38B;				Spliceosome;
32285	FBgn0283680	CG45017	IP3K2	Inositol 1,4,5-triphosphate kinase 2	X	9	1100	3	ITPKA;	ITPKC;ITPKB;	yes	ITPKB;	Kinases; Metabolic vs2;	abnormal oxidative stress response; abnormal stress response;
32288	FBgn0030474	CG15747	CG15747	uncharacterized protein	X	10	1100	1	NSRP1;		yes	NSRP1;	Spliceosome;	female sterile; sterile;
32290	FBgn0261085	CG10617	Syt12	Synaptotagmin 12	X	9	1100	1	SYT12;				Trans-membrane proteins;
32291	FBgn0030477	CG15749	dmrt11E	doublesex-Mab related 11E	X	8	1100	1	DMRT2;				Transcription factor/DNA binding;	male semi-fertile; semi-fertile;
32292	FBgn0030478	CG1640	CG1640	uncharacterized protein	X	13	1010	2	GPT2;	GPT;	yes	GPT2;	Mitochondrial; Metabolic vs2;
32293	FBgn0030479	CG1987	Rbp1-like	Rbp1-like	X	9	290	2	SRSF3;	SRSF7;	yes	SRSF3;	Spliceosome; RNA-binding;
32294	FBgn0030480	CG1660	Tim9a	Tim9a	X	13	1100	1	TIMM9;				Mitochondrial;
32295	FBgn0288857	CG1989	Ype	Yippee	X	13	1100	5	YPEL5;	YPEL1;YPEL3;YPEL4;YPEL2;	yes	YPEL3;		abnormal eclosion; abnormal body color; abnormal developmental rate; sterile; female sterile;
32296	FBgn0030481	CG1662	CG1662	uncharacterized protein	X	9	380	1	MPV17L2;				Peroxisomal; Trans-membrane proteins; Metabolic vs2;
32297	FBgn0030482	CG1673	Bcat	Branched chain amino acid transaminase	X	13	1100	2	BCAT1;	BCAT2;	yes	BCAT2;	Mitochondrial; Metabolic vs2;	abnormal body color; abnormal flight; short lived;
32299	FBgn0030484	CG1681	GstT4	Glutathione S transferase T4	X	11	101	3	GSTT1;	GSTT2;GSTT2B;	yes	GSTT1;	Metabolic vs2; Mitochondrial;	abnormal flight;
32300	FBgn0030485	CG1998	CG1998	uncharacterized protein	X	13	1100	1	FAXDC2;				Trans-membrane proteins; Metabolic vs2;
32301	FBgn0030486	CG1716	Set2	SET domain containing 2	X	7	1100	1	SETD2;		yes	SETD2;	Transcription factor/DNA binding; Methyltransferase;	abnormal developmental rate;
32303	FBgn0265416	CG44328	Neto	Neuropilin and tolloid-like	X	9	1100	2	NETO2;	NETO1;			Trans-membrane proteins;	abnormal hatching behavior; abnormal neuroanatomy; abnormal behavior; abnormal neurophysiology; abnormal flight; abnormal locomotor behavior; abnormal body color; paralytic;
32312	FBgn0086674	CG32632	Tpst	Tyrosylprotein sulfotransferase	X	12	1100	2	TPST1;	TPST2;			Trans-membrane proteins;	abnormal flight; abnormal body color;
32314	FBgn0004169	CG7107	up	upheld	X	10	1010	3	TNNT2;	TNNT1;TNNT3;	yes	TNNT1;TNNT2;TNNT3;	Cytoskeletal; Mitochondrial;	abnormal developmental rate; abnormal behavior; abnormal jumping; abnormal locomotor behavior; abnormal flight; abnormal size;
32315	FBgn0030499	CG11178	CG11178	uncharacterized protein	X	12	1100	1	AVL9;
32316	FBgn0030500	CG9938	Ndc80	Ndc80	X	6	1100	1	NDC80;					abnormal flight; abnormal neuroanatomy; female sterile; sterile;
32317	FBgn0030501	CG11177	BthD	BthD selenoprotein	X	8	731	1	SELENOH;				Secreted proteins;	abnormal cell size;
32318	FBgn0030502	CG12175	tth	toothrin	X	6	110	3	DPF2;	DPF3;DPF1;	yes	DPF2;		abnormal body color;
32319	FBgn0030503	CG11176	Tango2	Transport and Golgi organization 2	X	13	1100	1	TANGO2;		yes	TANGO2;
32320	FBgn0030504	CG2691	CG2691	uncharacterized protein	X	13	1100	1	RRP12;		yes	RRP12;
32321	FBgn0030505	CG11172	NFAT	NFAT nuclear factor	X	7	1100	5	NFAT5;	NFATC1;NFATC2;NFATC3;NFATC4;	yes	NFATC2;	Transcription factor/DNA binding;	abnormal behavior; abnormal neurophysiology; abnormal circadian behavior; abnormal locomotor behavior; abnormal osmotic stress response; abnormal circadian rhythm; abnormal neuroanatomy; abnormal stress response;
32322	FBgn0030506	CG12176	DNAlig4	DNA ligase 4	X	13	1100	1	LIG4;		yes	LIG4;		radiation sensitive;
32323	FBgn0030507	CG11164	CG11164	uncharacterized protein	X	13	1100	1	RNASEH2B;		yes	RNASEH2B;	Metabolic vs2;
32324	FBgn0030508	CG15760	CG15760	uncharacterized protein	X	2	204	1	VOPP1;				Trans-membrane proteins;
32325	FBgn0030509	CG11162	CG11162	uncharacterized protein	X	7	110	2	FAXDC2;	MSMO1;	yes	MSMO1;	Trans-membrane proteins;	short lived;
32328	FBgn0030512	CG9940	Nadsyn	NAD synthetase	X	13	1100	1	NADSYN1;		yes	NADSYN1;	Metabolic vs2;	abnormal flight; abnormal behavior; abnormal locomotor behavior; short lived;
32329	FBgn0265726	CG44533	Nna1	Nna1 carboxypeptidase	X	11	1100	4	AGBL2;	AGTPBP1;AGBL1;AGBL3;	yes	AGTPBP1;AGBL1;		abnormal behavior; short lived; abnormal visual behavior;
32330	FBgn0030514	CG9941	Mrgn1	Mahogunin ring finger 1	X	12	1100	2	MGRN1;	RNF157;			Ubiquitin-related;
32334	FBgn0030518	CG11134	CG11134	uncharacterized protein	X	13	1100	1	APIP;				Metabolic vs2;
32335	FBgn0030519	CG11151	CG11151	uncharacterized protein	X	10	1100	1	SCP2D1;				Transporters;
32337	FBgn0030520	CG10990	Pdcd4	Programmed cell death 4	X	13	1100	1	PDCD4;		yes	PDCD4;		abnormal behavior; abnormal locomotor behavior; abnormal temperature response; abnormal stress response; abnormal starvation stress response;
32338	FBgn0020909	CG11130	Rtc1	Rtc1	X	13	1100	1	RCL1;					abnormal flight;
32339	FBgn0004047	CG11129	Yp3	Yolk protein 3	X	2	225	2	LIPH;	LIPI;	yes	LIPH;	Secreted proteins; Metabolic vs2;	abnormal flight; abnormal neuroanatomy;
32340	FBgn0003218	CG11111	rdgB	retinal degeneration B	X	12	920	3	PITPNM2;	PITPNM3;PITPNM1;	yes	PITPNM3;	Metabolic vs2; Trans-membrane proteins;	abnormal neuroanatomy; abnormal behavior; abnormal cell death; abnormal neurophysiology; abnormal sensory perception; abnormal visual behavior; abnormal smell perception;
32341	FBgn0030521	CG10992	CtsB	Cathepsin B	X	12	1100	1	CTSB;		yes	CTSB;	Matrisome; Mitochondrial;	abnormal cell number; abnormal pain response; abnormal stress response; short lived;
32342	FBgn0030522	CG11103	amrt	amaretto	X	12	1100	1	TM2D2;				Glycoproteins; Trans-membrane proteins;	neurogenic phenotype; short lived;
32343	FBgn0261244	CG33174	inaE	inactivation no afterpotential E	X	12	1100	2	DAGLA;	DAGLB;	yes	DAGLA;	Trans-membrane proteins; Metabolic vs2;	abnormal oxidative stress response; abnormal neurophysiology; abnormal behavior; abnormal neuroanatomy; abnormal developmental rate; short lived; abnormal stress response; abnormal visual behavior;
32344	FBgn0030524	CG10993	CG10993	uncharacterized protein	X	10	110	1	ABT1;				RNA-binding;
32345	FBgn0030525	CG10996	CG10996	uncharacterized protein	X	12	110	1	GALM;		yes	GALM;	Metabolic vs2;
32348	FBgn0030528	CG11095	CG11095	uncharacterized protein	X	10	1100	2	NUDT8;	NUDT7;			Mitochondrial; Peroxisomal;	abnormal flight;
32349	FBgn0030529	CG10997	Clic	Chloride intracellular channel	X	12	1100	6	CLIC2;	CLIC1;CLIC3;CLIC4;CLIC5;CLIC6;			Ion channel; Transporters;	abnormal locomotor behavior; abnormal behavior;
32350	FBgn0027537	CG11092	Nup93-1	Nucleoporin 93kD-1	X	13	290	1	NUP93;		yes	NUP93;	Trans-membrane proteins;
32351	FBgn0030530	CG11063	jub	Ajuba LIM protein	X	11	1010	3	WTIP;	LIMD1;AJUBA;	yes	LIMD1;AJUBA;	Transcription factor/DNA binding; Cytoskeletal;	abnormal cell adhesion; abnormal cell shape; abnormal cell growth; abnormal cell number; abnormal cell size; abnormal cell cycle; abnormal cell death; abnormal size;
32352	FBgn0052626	CG32626	AMPdeam	AMP deaminase	X	13	1100	3	AMPD2;	AMPD3;AMPD1;	yes	AMPD1;AMPD2;	Metabolic vs2;
32353	FBgn0267033	CG45477	mamo	maternal gene required for meiosis	X	1	102	1	KBTBD4;				Transcription factor/DNA binding; Ubiquitin-related;	abnormal cell cycle; abnormal neuroanatomy; decreased fecundity; sterile; female sterile;
32358	FBgn0000173	CG18319	ben	bendless	X	13	1100	2	UBE2N;	UBE2NL;			Major signaling pathways; Ubiquitin-related;	abnormal jumping; abnormal oxidative stress response; abnormal grooming behavior; abnormal neuroanatomy; abnormal neurophysiology; abnormal behavior; abnormal locomotor behavior; chemical sensitive; abnormal size; short lived; abnormal stress response;
32360	FBgn0030538	CG13402	betaNACtes1	Nascent-associated complex beta-subunit-like, testis 1	X	4	52	1	BTF3L4;
32367	FBgn0004649	CG1372	yl	yolkless	X	3	56	1	LRP2;		yes	LRP2;	Receptors; Trans-membrane proteins;	female sterile soma-dependent; sterile; female sterile;
32368	FBgn0030545	CG11590	CG11590	uncharacterized protein	X	11	1100	1	CUTA;					abnormal pain response; abnormal stress response;
32373	FBgn0026713	CG32604	Prp16	pre-mRNA processing factor 16	X	13	1100	1	DHX38;		yes	DHX38;	RNA-binding; Spliceosome;	abnormal behavior; abnormal pain response; abnormal flight; abnormal neuroanatomy; abnormal locomotor behavior; abnormal temperature response; abnormal starvation stress response; abnormal stress response;
32375	FBgn0030552	CG15871	mRpL38	mitochondrial ribosomal protein L38	X	13	1100	1	MRPL38;				Mitochondrial; Ribosome;
32377	FBgn0030554	CG1434	Dus2	Dihydrouridine synthase 2	X	13	1100	1	DUS2;				RNA-binding;
32378	FBgn0030555	CG1839	Fbxl4	F box and leucine-rich-repeat gene 4	X	13	1100	1	FBXL4;		yes	FBXL4;	Ubiquitin-related;	abnormal neurophysiology; abnormal sleep;
32379	FBgn0030556	CG1810	mRNA-cap	mRNA-capping-enzyme	X	13	1100	1	RNGTT;				Phosphatases;	female semi-sterile; semi-sterile;
32381	FBgn0030558	CG1461	Tat	Tyrosine aminotransferase	X	13	1100	1	TAT;		yes	TAT;	Metabolic vs2;	chemical resistant; short lived;
32382	FBgn0030559	CG13404	CG13404	uncharacterized protein	X	13	1100	1	PLGRKT;				Trans-membrane proteins;
32384	FBgn0052602	CG32602	Muc12Ea	Mucin 12Ea	X	2	513	2	MUC1;	MUC4;	yes	MUC1;MUC4;	Matrisome;	abnormal neuroanatomy;
32385	FBgn0030562	CG9400	CG9400	uncharacterized protein	X	7	524	3	PI16;	PI15;R3HDML;			Secreted proteins;
32386	FBgn0030563	CG18157	betaNACtes2	Nascent-associated complex beta-subunit-like, testis 2	X	4	56	1	BTF3L4;
32387	FBgn0052600	CG32600	dpr8	defective proboscis extension response 8	X	2	210	1	CD86;
32389	FBgn0030566	CG18313	betaNACtes4	Nascent-associated complex beta-subunit-like, testis 4	X	4	52	1	BTF3L4;
32394	FBgn0030571	CG14414	CG14414	uncharacterized protein	X	13	1100	1	RBM18;				RNA-binding;	short lived;
32395	FBgn0030572	CG14413	mRpS25	mitochondrial ribosomal protein S25	X	13	1100	1	MRPS25;				Ribosome; Mitochondrial;
32396	FBgn0030573	CG5310	nmdyn-D6	nmdyn-D6	X	12	1100	1	NME6;				Metabolic vs2; Kinases;
32397	FBgn0030574	CG9413	sbm	sobremesa	X	13	1100	6	SLC7A9;	SLC7A5;SLC7A7;SLC7A6;SLC7A8;SLC7A13;	yes	SLC7A5;SLC7A7;SLC7A9;	Trans-membrane proteins; Metabolic vs2; Transporters;	abnormal body size; abnormal behavior; abnormal cell size; abnormal feeding behavior; abnormal developmental rate; abnormal neuroanatomy; abnormal cell number; decreased occurrence of cell division; abnormal size;
32398	FBgn0015773	CG18657	NetA	Netrin-A	X	10	560	3	NTN1;	NTN3;NTN5;	yes	NTN1;	Matrisome; Secreted proteins;	abnormal cell migration; abnormal oxidative stress response; abnormal neuroanatomy; abnormal size; abnormal stress response;
32399	FBgn0030575	CG5321	CG5321	uncharacterized protein	X	12	920	1	BBOX1;				Metabolic vs2; Mitochondrial;
32400	FBgn0015774	CG10521	NetB	Netrin-B	X	10	1010	5	NTN1;	NTNG2;NTN5;NTN3;NTNG1;	yes	NTN1;NTNG1;NTNG2;	Matrisome; Trans-membrane proteins; Secreted proteins;	abnormal cell death; abnormal neuroanatomy; female semi-fertile; semi-fertile;
32401	FBgn0030576	CG15890	CG15890	uncharacterized protein	X	11	1100	3	SLC46A3;	SLC46A2;SLC46A1;	yes	SLC46A1;	Trans-membrane proteins; Metabolic vs2; Transporters;
32402	FBgn0030577	CG5334	CG5334	uncharacterized protein	X	8	110	3	MKRN1;	MKRN3;MKRN2;	yes	MKRN3;MKRN1;	RNA-binding; Ubiquitin-related;
32403	FBgn0030578	CG5347	CG5347	uncharacterized protein	X	11	740	3	MKRN1;	MKRN3;MKRN2;	yes	MKRN3;MKRN1;	RNA-binding; Ubiquitin-related;
32406	FBgn0003301	CG9533	rut	rutabaga	X	11	1100	1	ADCY1;		yes	ADCY1;	Metabolic vs2; Trans-membrane proteins;	abnormal behavior; abnormal neurophysiology; abnormal neuroanatomy; abnormal memory; abnormal learning; abnormal immune response; abnormal locomotor behavior; abnormal sensory perception; abnormal taste perception; abnormal stress response; chemical sensitive; abnormal starvation stress response; abnormal temperature response; abnormal sleep; abnormal visual behavior; abnormal smell perception;
32407	FBgn0030581	CG14408	CG14408	uncharacterized protein	X	5	740	2	SH3BP5L;	SH3BP5;
32408	FBgn0030582	CG14411	CG14411	uncharacterized protein	X	13	1100	3	MTMR10;	MTMR12;MTMR11;			Phosphatases; Metabolic vs2;	semi-sterile; female semi-sterile; short lived;
32410	FBgn0030584	CG14407	Grx5	Glutaredoxin 5	X	12	1100	1	GLRX5;		yes	GLRX5;	Mitochondrial; Metabolic vs2;
32412	FBgn0030586	CG12539	CG12539	uncharacterized protein	X	9	110	1	CHDH;				Metabolic vs2;
32413	FBgn0030587	CG9522	CG9522	uncharacterized protein	X	9	110	1	CHDH;				Metabolic vs2;
32414	FBgn0030588	CG9521	CG9521	uncharacterized protein	X	10	290	1	CHDH;				Metabolic vs2;
32415	FBgn0030589	CG9519	CG9519	uncharacterized protein	X	10	290	1	CHDH;				Metabolic vs2;	abnormal pain response; abnormal stress response; short lived;
32416	FBgn0030590	CG9518	CG9518	uncharacterized protein	X	9	110	1	CHDH;				Metabolic vs2; Trans-membrane proteins;
32418	FBgn0030592	CG9514	CG9514	uncharacterized protein	X	10	1010	1	CHDH;				Metabolic vs2; Trans-membrane proteins;	abnormal size;
32419	FBgn0030593	CG9512	CG9512	uncharacterized protein	X	9	92	1	CHDH;				Metabolic vs2; Mitochondrial; Glycoproteins;
32420	FBgn0030594	CG9509	fiz	fezzik	X	8	92	1	CHDH;				Metabolic vs2;	abnormal body size; abnormal cold stress response; chemical sensitive; abnormal size; abnormal temperature response; abnormal stress response;
32422	FBgn0030596	CG12398	CG12398	uncharacterized protein	X	10	380	1	CHDH;				Metabolic vs2; Trans-membrane proteins;
32423	FBgn0030597	CG9504	Eo	Ecdysone oxidase	X	6	83	1	CHDH;				Metabolic vs2; Trans-membrane proteins;
32424	FBgn0030598	CG9503	CG9503	uncharacterized protein	X	9	110	1	CHDH;				Trans-membrane proteins; Metabolic vs2;
32425	FBgn0264078	CG32593	Flo2	Flotillin 2	X	13	1100	1	FLOT2;				Trans-membrane proteins;	abnormal immune response; abnormal size;
32426	FBgn0027601	CG9009	pdgy	pudgy	X	2	90	1	ACSF2;				Mitochondrial; Metabolic vs2; Peroxisomal;	abnormal body size; abnormal size;
32428	FBgn0000535	CG10952	eag	ether a go-go	X	13	830	2	KCNH5;	KCNH1;	yes	KCNH1;KCNH5;	Trans-membrane proteins; Transporters; Ion channel;	abnormal mating behavior; abnormal memory; abnormal mating; abnormal neurophysiology; abnormal flight; abnormal behavior; abnormal learning; hyperactive; short lived; abnormal taste perception; abnormal smell perception; abnormal sensory perception; chemical sensitive;
32429	FBgn0030600	CG32592	hiw	highwire	X	12	1100	1	MYCBP2;		yes	MYCBP2;		abnormal behavior; abnormal cell growth; abnormal locomotor behavior; abnormal neurophysiology; abnormal memory; abnormal heat stress response; abnormal flight; abnormal neuroanatomy; abnormal touch response; abnormal wound healing; abnormal size; abnormal temperature response; abnormal stress response;
32434	FBgn0030605	CG5548	ND-B18	NADH dehydrogenase (ubiquinone) B18 subunit	X	13	1100	1	NDUFB7;				Metabolic vs2; Mitochondrial;
32435	FBgn0264389	CG9053	opm	opossum	X	13	1100	2	TMED5;	TMED1;			Trans-membrane proteins;	abnormal flight; abnormal neuroanatomy; male semi-sterile; female semi-sterile; semi-sterile;
32436	FBgn0030607	CG5560	dob	doppelganger von brummer	X	9	272	5	PNPLA5;	PNPLA4;PNPLA2;PNPLA3;PNPLA1;	yes	PNPLA2;PNPLA1;	Metabolic vs2;
32437	FBgn0030608	CG9057	Lsd-2	Lipid storage droplet-2	X	10	1001	2	PLIN2;	PLIN1;	yes	PLIN1;	Metabolic vs2;	abnormal cell death; abnormal flight;
32438	FBgn0053177	CG33177	CG33177	uncharacterized protein	X	13	290	2	MGST1;	PTGES;			Metabolic vs2; Trans-membrane proteins;
32439	FBgn0030610	CG9065	Cox17	Cytochrome c oxidase copper chaperone COX17	X	12	1100	1	COX17;				Metabolic vs2;	abnormal flight;
32440	FBgn0030611	CG15027	CG15027	uncharacterized protein	X	13	1100	1	TMA16;
32441	FBgn0030612	CG5599	Dbct	Dihydrolipoamide branched chain transacylase E2	X	13	1100	1	DBT;		yes	DBT;	Metabolic vs2; Mitochondrial;	abnormal behavior; abnormal neurophysiology; abnormal cell death; abnormal locomotor behavior; abnormal neuroanatomy; abnormal body color; abnormal body size; abnormal size; short lived;
32442	FBgn0030613	CG5627	Rab3-GEF	Rab3 GDP-GTP exchange factor	X	12	1100	1	MADD;		yes	MADD;	Trans-membrane proteins; Spliceosome;	abnormal neuroanatomy; abnormal neurophysiology;
32443	FBgn0030614	CG9072	CG9072	uncharacterized protein	X	3	101	1	TBCA;				Chaperone and heat shock proteins;
32444	FBgn0030615	CG9081	Cyp4s3	Cytochrome P450 4s3	X	8	560	11	CYP4A11;CYP4A22;	CYP4F11;CYP4X1;CYP4F22;CYP4F12;CYP4F3;CYP19A1;CYP4B1;CYP4V2;CYP4F8;	yes	CYP19A1;CYP4F22;CYP4V2;	Metabolic vs2;
32446	FBgn0030616	CG9091	RpL37-1	Ribosomal protein L37-1	X	12	1100	1	RPL37;				RNA-binding; Ribosome;
32447	FBgn0030617	CG9095	CG9095	uncharacterized protein	X	5	902	4	SELL;	CD46;SELE;SELP;			Trans-membrane proteins; Receptors;
32450	FBgn0030620	CG5662	CG5662	uncharacterized protein	X	12	110	1	MTX2;		yes	MTX2;
32453	FBgn0030623	CG15031	PPYR1	Protein phosphatase Y regulator 1	X	6	101	2	SERBP1;	HABP4;			Secreted proteins;
32455	FBgn0030625	CG5877	CG5877	uncharacterized protein	X	9	1100	1	NRDE2;				Spliceosome;	sterile; female sterile;
32458	FBgn0004924	CG6146	Top1	Topoisomerase 1	X	11	1100	2	TOP1;	TOP1MT;	yes	TOP1;		abnormal cell cycle; abnormal cell number; abnormal flight; abnormal cell death; melanotic mass phenotype; abnormal size; female sterile; sterile;
32459	FBgn0015926	CG6157	dah	discontinuous actin hexagon	X	3	701	1	DYTN;
32461	FBgn0026428	CG6170	HDAC6	Histone deacetylase 6	X	13	1100	2	HDAC6;	HDAC10;			Ubiquitin-related;	abnormal neurophysiology; abnormal behavior; abnormal locomotor behavior; abnormal touch perception; short lived; abnormal touch response; abnormal sensory perception;
32462	FBgn0030629	CG9123	CG9123	uncharacterized protein	X	10	110	1	PAK1IP1;
32463	FBgn0030630	CG12608	CG12608	uncharacterized protein	X	11	1100	1	PAK1IP1;
32464	FBgn0030631	CG6227	Prp5	pre-mRNA processing factor 5	X	12	1100	1	DDX46;				RNA-binding; Spliceosome;	abnormal neuroanatomy; abnormal cell size; abnormal cell number; female sterile; short lived; sterile;
32467	FBgn0030634	CG9164	CG9164	uncharacterized protein	X	9	1100	2	WSCD2;	WSCD1;			Trans-membrane proteins;
32470	FBgn0040285	CG9195	Scamp	scamp	X	13	830	5	SCAMP3;	SCAMP2;SCAMP4;SCAMP1;SCAMP5;	yes	SCAMP5;	Trans-membrane proteins;	abnormal behavior; abnormal eye color; abnormal locomotor behavior; abnormal heat stress response; abnormal memory; abnormal stress response; short lived; abnormal size; abnormal temperature response;
32471	FBgn0014455	CG11654	Ahcy	Adenosylhomocysteinase	X	13	1100	1	AHCY;		yes	AHCY;	Metabolic vs2;	short lived;
32472	FBgn0030638	CG11655	CG11655	uncharacterized protein	X	12	650	6	SLC10A3;	SLC10A1;SLC10A2;SLC10A4;SLC10A6;SLC10A5;	yes	SLC10A1;	Trans-membrane proteins; Transporters;
32473	FBgn0004391	CG9198	shtd	shattered	X	13	1100	1	ANAPC1;		yes	ANAPC1;	Ubiquitin-related;	abnormal cell death; abnormal neuroanatomy; abnormal cell cycle; abnormal size;
32475	FBgn0030641	CG6299	CG6299	uncharacterized protein	X	12	1100	3	GLTP;	PLEKHA3;PLEKHA8;	yes	PLEKHA8;	Metabolic vs2;	abnormal flight;
32476	FBgn0030642	CG15642	CG15642	uncharacterized protein	X	4	406	1	TMEM17;				Trans-membrane proteins;	abnormal body color;
32478	FBgn0026433	CG9201	Grip128	Grip128	X	8	1100	1	TUBGCP5;		yes	TUBGCP5;		abnormal cell cycle; sterile; male sterile; female sterile;
32479	FBgn0030645	CG6308	Alg14	ALG14, UDP-N-acetylglucosaminyltransferase subunit	X	13	1100	1	ALG14;		yes	ALG14;	Trans-membrane proteins; Metabolic vs2;
32480	FBgn0267977	CG9203	mh	maternal haploid	X	10	1100	1	SPRTN;		yes	SPRTN;		abnormal cell cycle; sterile; radiation sensitive; female sterile;
32481	FBgn0030647	CG6324	CG6324	uncharacterized protein	X	2	902	1	RPTN;
32482	FBgn0030648	CG6340	CG6340	uncharacterized protein	X	9	1100	1	RSRC2;				Spliceosome;	abnormal pain response; abnormal stress response;
32483	FBgn0027287	CG33206	Gmap	Golgi microtubule-associated protein	X	8	1100	1	TRIP11;		yes	TRIP11;
32485	FBgn0022710	CG9210	Ac13E	Adenylyl cyclase 13E	X	12	1100	1	ADCY9;				Trans-membrane proteins; Metabolic vs2;
32487	FBgn0259195	CG42299	CG42299	uncharacterized protein	X	9	101	1	NSMCE2;		yes	NSMCE2;		abnormal flight;
32488	FBgn0030653	CG7860	CG7860	uncharacterized protein	X	13	1100	1	ASRGL1;				Metabolic vs2;
32489	FBgn0030654	CG15643	CG15643	uncharacterized protein	X	13	1100	1	SPRING1;				Trans-membrane proteins;
32490	FBgn0030655	CG9213	CG9213	uncharacterized protein	X	13	1100	1	CWF19L2;				Metabolic vs2;
32492	FBgn0030657	CG15645	cerv	cervantes	X	9	830	1	NSMCE2;		yes	NSMCE2;
32493	FBgn0030658	CG7872	CG7872	uncharacterized protein	X	13	830	2	DNAJC25;	DNAJC25-GNG10;			Chaperone and heat shock proteins; Trans-membrane proteins;
32494	FBgn0030659	CG9215	CG9215	uncharacterized protein	X	1	104	5	ZBTB24;ZNF639;ZNF350;ZNF835;	ZNF691;	yes	ZBTB24;	Transcription factor/DNA binding;
32495	FBgn0030660	CG8097	CG8097	uncharacterized protein	X	10	1100	1	DALRD3;		yes	DALRD3;	Metabolic vs2;
32496	FBgn0030661	CG8105	Alp11	Alkaline phosphatase 11	X	9	110	4	ALPG;ALPI;	ALPL;ALPP;	yes	ALPL;	Metabolic vs2; Phosphatases;	abnormal flight;
32497	FBgn0030662	CG9220	Chsy	Chondroitin sulfate synthase	X	13	1100	2	CHSY1;	CHSY3;	yes	CHSY1;	Metabolic vs2; Trans-membrane proteins;	abnormal body color;
32498	FBgn0003463	CG9224	sog	short gastrulation	X	13	1100	3	CHRD;	CHRDL1;CHRDL2;	yes	CHRDL1;	Matrisome; Trans-membrane proteins;	abnormal cell number; abnormal neuroanatomy;
32499	FBgn0030663	CG8117	CG8117	uncharacterized protein	X	8	110	4	TCEA1;	TCEA2;TCEA3;TCEANC;	yes	TCEA1;	Transcription factor/DNA binding;	abnormal neuroanatomy;
32504	FBgn0030668	CG8128	CG8128	uncharacterized protein	X	12	1100	1	NUDT6;				Mitochondrial;
32505	FBgn0030669	CG9240	CG9240	uncharacterized protein	X	13	1100	1	IMMP1L;				Mitochondrial; Trans-membrane proteins;	short lived;
32506	FBgn0030670	CG9245	Pis	Phosphatidylinositol synthase	X	13	1100	1	CDIPT;				Trans-membrane proteins; Metabolic vs2;	abnormal neurophysiology; abnormal cell size; abnormal cell polarity;
32507	FBgn0030671	CG8134	Hap40	Huntingtin-associated protein 40 kDa	X	6	1010	3	F8A3;	F8A1;F8A2;				abnormal behavior; abnormal locomotor behavior; short lived;
32508	FBgn0030672	CG9281	CG9281	uncharacterized protein	X	13	1100	2	ABCF2;	ABCF2-H2BK1;
32510	FBgn0030674	CG8184	HUWE1	HECT, UBA and WWE domain containing E3 ubiquitin protein ligase 1	X	12	1100	2	HUWE1;	HACE1;	yes	HUWE1;HACE1;	Ubiquitin-related;	abnormal cell cycle; abnormal cell death; abnormal neuroanatomy; abnormal size;
32512	FBgn0030676	CG12379	CG12379	uncharacterized protein	X	10	1100	1	DNLZ;
32513	FBgn0026666	CG8198	MagR	Magnetic receptor	X	13	1100	1	ISCA1;		yes	ISCA1;	Mitochondrial; Metabolic vs2;	abnormal circadian rhythm; abnormal circadian behavior; abnormal locomotor behavior; abnormal behavior;
32514	FBgn0011741	CG11678	Arp6	Actin-related protein 6	X	13	1100	1	ACTR6;				Cytoskeletal;	abnormal flight; semi-sterile; female semi-sterile;
32515	FBgn0030678	CG11679	CG11679	uncharacterized protein	X	13	1100	1	RMND1;		yes	RMND1;	Mitochondrial;	abnormal locomotor behavior; abnormal behavior; abnormal body color;
32516	FBgn0030679	CG8206	CG8206	uncharacterized protein	X	7	110	1	DNLZ;
32517	FBgn0030680	CG8944	CG8944	uncharacterized protein	X	2	202	3	ZNF181;	ZBTB48;ZNF358;	yes	ZBTB48;	Transcription factor/DNA binding;
32518	FBgn0027329	CG8231	CCT6	Chaperonin containing TCP1 subunit 6	X	13	920	2	CCT6A;	CCT6B;	yes	CCT6A;	Chaperone and heat shock proteins;	short lived;
32520	FBgn0030683	CG8239	Mvd	Mevalonate diphosphate decarboxylase	X	13	1100	1	MVD;		yes	MVD;	Metabolic vs2; Kinases;	abnormal flight;
32522	FBgn0030685	CG8948	Graf	GTPase regulator associated with FAK	X	12	1100	4	ARHGAP26;	ARHGAP10;ARHGAP42;OPHN1;	yes	OPHN1;ARHGAP26;		abnormal memory; abnormal cell number; abnormal behavior; abnormal neuroanatomy;
32523	FBgn0030686	CG8288	mRpL3	mitochondrial ribosomal protein L3	X	12	1100	1	MRPL3;		yes	MRPL3;	Mitochondrial; Ribosome;	abnormal pain response; abnormal stress response;
32524	FBgn0030687	CG17209	Polr3A	RNA polymerase III subunit A	X	13	1100	1	POLR3A;		yes	POLR3A;	Transcription factor/DNA binding;	decreased occurrence of cell division;
32525	FBgn0030688	CG8952	CG8952	uncharacterized protein	X	2	201	1	GZMM;				Serine proteases;
32526	FBgn0053172	CG33172	CG33172	uncharacterized protein	X	12	1100	1	WDR6;
32528	FBgn0030691	CG8959	Efhc1.1	EF-hand domain containing 1.1	X	12	290	2	EFHC2;	EFHC1;				abnormal neuroanatomy; abnormal neurophysiology;
32529	FBgn0025809	CG8962	Paf-AHalpha	Platelet-activating factor acetylhydrolase alpha	X	13	1100	2	PAFAH1B2;	PAFAH1B3;	yes	PAFAH1B2;	Metabolic vs2;
32530	FBgn0030692	CG8470	mRpS30	mitochondrial ribosomal protein S30	X	13	1100	1	MRPS30;				Ribosome; Mitochondrial;
32531	FBgn0026374	CG8497	Rhp	Rhophilin	X	13	1010	2	RHPN2;	RHPN1;
32532	FBgn0030693	CG8974	sordd1	suppression of retinal degeneration disease 1 upon overexpression 1	X	12	830	2	RNF185;	RNF5;			Trans-membrane proteins; Ubiquitin-related;
32533	FBgn0030694	CG15602	CG15602	uncharacterized protein	X	10	1100	1	ZFYVE19;		yes	ZFYVE19;
32534	FBgn0030695	CG8995	PGRP-LE	Peptidoglycan recognition protein LE	X	5	101	4	PGLYRP3;	PGLYRP1;PGLYRP4;PGLYRP2;			Major signaling pathways; Secreted proteins; Trans-membrane proteins; Receptors;	abnormal behavior; abnormal immune response; abnormal locomotor behavior; abnormal cell number; abnormal size; melanotic mass phenotype; short lived;
32535	FBgn0030696	CG8509	CG8509	uncharacterized protein	X	6	110	1	PTPA;		yes	PTPA;
32536	FBgn0003345	CG8544	sd	scalloped	X	13	1100	4	TEAD1;	TEAD4;TEAD3;TEAD2;	yes	TEAD1;	Transcription factor/DNA binding; Major signaling pathways;	abnormal cell size; abnormal cell number; abnormal chemosensitive behavior; abnormal cell death; abnormal developmental rate; abnormal body size; abnormal cell cycle; abnormal neuroanatomy; abnormal behavior; abnormal size; abnormal stress response; sterile; male sterile; abnormal sensory perception; abnormal taste perception;
32537	FBgn0000319	CG9012	Chc	Clathrin heavy chain	X	12	1100	2	CLTC;	CLTCL1;	yes	CLTC;CLTCL1;	Mitochondrial; Autophagy-related;	abnormal cell death; abnormal cell number; abnormal neuroanatomy; abnormal body size; abnormal neurophysiology; abnormal size; short lived; female semi-sterile; male sterile; sterile; cell lethal; semi-sterile;
32538	FBgn0030697	CG8565	CG8565	uncharacterized protein	X	6	110	3	SRPK3;	SRPK2;SRPK1;	yes	SRPK3;	Kinases; Spliceosome;
32539	FBgn0027093	CG9020	ArgRS	Arginyl-tRNA synthetase	X	13	1100	1	RARS1;		yes	RARS1;	Metabolic vs2;	abnormal immune response; short lived;
32540	FBgn0030699	CG8578	CG8578	uncharacterized protein	X	12	1100	2	LRRFIP2;	LRRFIP1;			Transcription factor/DNA binding;	abnormal flight;
32541	FBgn0026076	CG9038	UBL3	Ubiquitin like 3	X	9	1100	1	UBL3;				Autophagy-related;
32542	FBgn0030700	CG15914	CG15914	uncharacterized protein	X	13	1100	1	GTDC1;
32543	FBgn0002914	CG9045	Myb	Myb oncogene-like	X	12	1010	3	MYBL1;	MYBL2;MYB;	yes	MYB;MYBL1;	Transcription factor/DNA binding;	abnormal cell size; abnormal cell polarity; abnormal cell shape; abnormal cell death; abnormal cell cycle; abnormal cell number; short lived; abnormal size; decreased occurrence of cell division;
32544	FBgn0001105	CG10545	Gbeta13F	G protein beta subunit 13F	X	12	1100	4	GNB1;	GNB2;GNB3;GNB4;	yes	GNB1;GNB2;GNB3;GNB4;	Mitochondrial;	abnormal neuroanatomy; abnormal body color; short lived;
32545	FBgn0001092	CG8893	Gapdh2	Glyceraldehyde 3 phosphate dehydrogenase 2	X	11	110	2	GAPDH;GAPDHS;				Mitochondrial; Metabolic vs2;	abnormal size;
32546	FBgn0030701	CG16952	CG16952	uncharacterized protein	X	12	1100	1	BTBD7;				Ubiquitin-related;	abnormal cell migration; abnormal cell adhesion;
32547	FBgn0260938	CG9056	tay	tay bridge	X	5	1100	3	AUTS2;	FBRSL1;FBRS;	yes	AUTS2;FBRSL1;		abnormal behavior; abnormal locomotor behavior;
32548	FBgn0030703	CG9066	MSBP	membrane steroid binding protein	X	13	1100	2	PGRMC1;	PGRMC2;	yes	PGRMC2;	Trans-membrane proteins;	abnormal flight;
32549	FBgn0030704	CG15916	CG15916	uncharacterized protein	X	12	1100	1	RBFA;
32551	FBgn0010315	CG9096	CycD	Cyclin D	X	12	1100	3	CCND2;	CCND3;CCND1;	yes	CCND1;CCND2;CCND3;		abnormal cell size; abnormal body size; abnormal cell number; abnormal behavior; abnormal locomotor behavior; sterile; abnormal size;
32552	FBgn0030706	CG8909	Lrp4	LDL receptor related protein 4	X	11	1100	1	LRP4;		yes	LRP4;	Transcription factor/DNA binding; Glycoproteins; Receptors; Trans-membrane proteins;	abnormal neuroanatomy; abnormal body size; abnormal cell number; abnormal sensory perception; abnormal size; abnormal smell perception;
32553	FBgn0030707	CG8916	CG8916	uncharacterized protein	X	12	920	10	GABRA2;	GABRG3;GABRG2;GABRG1;GABRE;GABRA6;GABRA5;GABRA4;GABRA1;GABRA3;	yes	GABRA1;GABRA2;GABRA3;GABRA4;GABRA5;GABRA6;GABRG2;GABRG3;	Ion channel; Trans-membrane proteins; Receptors; Transporters;
32554	FBgn0010240	CG17336	Lcch3	Ligand-gated chloride channel homolog 3	X	13	1010	8	GABRB1;	GABRR1;GABRR2;GABRQ;GABRD;GABRB3;GABRB2;GABRP;	yes	GABRB1;GABRB2;GABRB3;GABRD;	Receptors; Ion channel; Trans-membrane proteins; Transporters;
32556	FBgn0045073	CG9126	Stim	Stromal interaction molecule	X	13	1100	2	STIM1;	STIM2;	yes	STIM1;	Trans-membrane proteins; Ion channel;	abnormal flight; abnormal developmental rate; abnormal cell size; abnormal cell adhesion; abnormal body size; abnormal locomotor behavior; abnormal cell death; abnormal neurophysiology; abnormal feeding behavior; abnormal behavior; abnormal neuroanatomy; hypoactive; abnormal size; abnormal stress response; abnormal starvation stress response;
32557	FBgn0030710	CG8924	CG8924	uncharacterized protein	X	1	324	1	BACH2;		yes	BACH2;	Transcription factor/DNA binding; Ubiquitin-related;
32558	FBgn0030711	CG8928	Rrp47	Ribosomal RNA processing 47	X	10	1100	1	C1D;
32561	FBgn0259110	CG42252	mmd	mind-meld	X	9	920	13	ADAM11;	ADAMDEC1;ADAM22;ADAM29;ADAM30;ADAM28;ADAM18;ADAM20;ADAM21;ADAM23;ADAM2;ADAM32;ADAM9;	yes	ADAM9;ADAM22;	Trans-membrane proteins; Matrisome;	abnormal pain response; abnormal stress response;
32563	FBgn0030716	CG9170	Cep164	centrosomal protein 164	X	5	1100	1	CEP164;		yes	CEP164;
32564	FBgn0030717	CG8931	Slc25A46a	Solute carrier family 25 member 46a	X	13	1100	1	SLC25A46;		yes	SLC25A46;	Trans-membrane proteins;	abnormal behavior; abnormal memory; abnormal locomotor behavior; abnormal neuroanatomy; short lived;
32565	FBgn0030718	CG9172	ND-20	NADH dehydrogenase (ubiquinone) 20 kDa subunit	X	12	1010	1	NDUFS7;		yes	NDUFS7;	Metabolic vs2; Mitochondrial;	abnormal pain response; female semi-fertile; semi-fertile; abnormal stress response;
32566	FBgn0030719	CG9177	eIF5	eukaryotic translation initiation factor 5	X	13	1100	1	EIF5;				RNA-binding; Metabolic vs2;	abnormal neuroanatomy; short lived;
32567	FBgn0000611	CG8933	exd	extradenticle	X	13	1100	4	PBX2;	PBX4;PBX1;PBX3;	yes	PBX1;	Transcription factor/DNA binding;	abnormal neuroanatomy; short lived; abnormal size;
32568	FBgn0030720	CG8939	CG8939	uncharacterized protein	X	12	1100	1	FTSJ3;				Methyltransferase;	abnormal body size; abnormal size;
32569	FBgn0003969	CG9209	vap	vacuolar peduncle	X	13	1100	1	RASA1;		yes	RASA1;		abnormal neuroanatomy; abnormal cell death; abnormal cell size; abnormal starvation stress response; abnormal stress response; short lived;
32570	FBgn0030721	CG12698	CG12698	uncharacterized protein	X	6	920	1	CNBD2;
32571	FBgn0030722	CG12395	CG12395	uncharacterized protein	X	11	1100	2	SPEF1;	SPATA4;
32572	FBgn0030723	CG14948	dpr18	defective proboscis extension response 18	X	2	210	1	CD86;				Trans-membrane proteins;
32573	FBgn0030724	CG9212	Nipsnap	nipsnap	X	13	1100	2	NIPSNAP2;	NIPSNAP1;			Autophagy-related; Mitochondrial;
32574	FBgn0028397	CG9214	Tob	Transducer of ERBB2	X	11	1100	6	TOB1;	BTG1;BTG2;TOB2;BTG3;BTG4;	yes	BTG1;BTG2;BTG3;BTG4;
32575	FBgn0030725	CG8958	CG8958	uncharacterized protein	X	4	290	1	CNBD2;
32579	FBgn0000459	CG9908	disco	disconnected	X	7	650	2	BNC2;	BNC1;	yes	BNC2;	Transcription factor/DNA binding;	abnormal locomotor behavior; abnormal circadian behavior; abnormal mating behavior; abnormal mating; abnormal behavior; abnormal mating rhythm; abnormal circadian rhythm; abnormal visual behavior;
32581	FBgn0040207	CG13956	kat80	katanin 80	X	13	1100	1	KATNB1;		yes	KATNB1;	Cytoskeletal;	abnormal body color; short lived; abnormal planar polarity;
32582	FBgn0030731	CG3415	Mfe2	peroxisomal Multifunctional enzyme type 2	X	13	1100	1	HSD17B4;		yes	HSD17B4;	Mitochondrial; Metabolic vs2; Peroxisomal;	abnormal size;
32584	FBgn0004066	CG3422	Prosalpha4	Proteasome alpha4 subunit	X	13	1100	2	PSMA8;	PSMA7;			Proteasome; Ubiquitin-related;
32585	FBgn0000536	CG3525	eas	easily shocked	X	13	1100	2	ETNK1;	ETNK2;	yes	ETNK1;	Metabolic vs2; Kinases;	abnormal cell cycle; abnormal neuroanatomy; abnormal behavior; abnormal memory; abnormal neurophysiology; abnormal flight; paralytic; abnormal stress response; abnormal size;
32586	FBgn0030733	CG3560	UQCR-14	Ubiquinol-cytochrome c reductase 14 kDa subunit	X	13	1100	1	UQCRB;		yes	UQCRB;	Metabolic vs2; Mitochondrial;	abnormal cell death; abnormal neuroanatomy; abnormal size;
32587	FBgn0285954	CG3606	caz	cabeza	X	10	1010	3	FUS;	TAF15;EWSR1;	yes	EWSR1;FUS;TAF15;	Transcription factor/DNA binding; Spliceosome; RNA-binding;	abnormal behavior; abnormal neurophysiology; abnormal flight; abnormal neuroanatomy; abnormal eye color; abnormal locomotor behavior; abnormal cell death; abnormal circadian rhythm; short lived;
32588	FBgn0030734	CG9911	ERp44	Endoplasmic reticulum protein 44	X	13	1100	1	ERP44;				Mitochondrial;	abnormal developmental rate; abnormal body weight; short lived;
32589	FBgn0030735	CG3632	CG3632	uncharacterized protein	X	13	830	2	MTMR4;	MTMR3;			Metabolic vs2; Phosphatases;	semi-sterile; female semi-sterile;
32592	FBgn0286508	CG9914	Had1	beta Hydroxy acid dehydrogenase 1	X	13	1100	1	CRYL1;
32593	FBgn0030738	CG9915	CG9915	uncharacterized protein	X	10	1100	1	IWS1;
32594	FBgn0030739	CG13957	SWIP	Strumpellin and WASH-interacting protein	X	13	1100	1	WASHC4;		yes	WASHC4;
32595	FBgn0004432	CG9916	Cyp1	Cyclophilin 1	X	10	740	9	PPIF;	PPIA;PPIAL4G;PPIAL4D;PPIAL4A;PPIAL4C;PPIAL4F;PPIAL4E;PPIAL4H;			Mitochondrial; Chaperone and heat shock proteins; Transcription factor/DNA binding;	abnormal cell number;
32597	FBgn0260450	CG3692	CalpC	Calpain C	X	7	351	8	CAPN10;	CAPN2;CAPN14;CAPN12;CAPN11;CAPN3;CAPN1;CAPN9;	yes	CAPN1;CAPN3;CAPN10;CAPN12;
32599	FBgn0030743	CG9921	CG9921	uncharacterized protein	X	12	1100	4	HIGD2A;	HIGD1B;HIGD2B;HIGD1C;			Trans-membrane proteins; Mitochondrial;	abnormal flight;
32601	FBgn0003416	CG4200	sl	small wing	X	13	1100	2	PLCG1;	PLCG2;	yes	PLCG1;PLCG2;	Metabolic vs2;	abnormal cell size; abnormal cell number; abnormal planar polarity; abnormal size;
32602	FBgn0005411	CG9998	U2af50	U2 small nuclear riboprotein auxiliary factor 50	X	13	1100	1	U2AF2;		yes	U2AF2;	Spliceosome; RNA-binding;	abnormal neuroanatomy; abnormal stress response; sterile; abnormal starvation stress response; female sterile;
32603	FBgn0004227	CG4211	nonA	no on or off transient A	X	9	920	3	SFPQ;	NONO;PSPC1;	yes	NONO;SFPQ;	Spliceosome; Transcription factor/DNA binding; RNA-binding;	abnormal flight; abnormal locomotor behavior; abnormal neurophysiology; abnormal mating; abnormal mating behavior; abnormal behavior; female sterile; abnormal visual behavior; sterile;
32604	FBgn0004598	CG18734	Fur2	Furin 2	X	9	1010	5	PCSK5;	PCSK7;PCSK4;FURIN;PCSK6;	yes	FURIN;	Serine proteases; Kinases; Receptors; Trans-membrane proteins;
32606	FBgn0030745	CG4239	CG4239	uncharacterized protein	X	12	1100	2	TMEM38A;	TMEM38B;	yes	TMEM38B;	Ion channel; Trans-membrane proteins;
32607	FBgn0010416	CG9984	TH1	TH1	X	13	1100	1	NELFCD;				Transcription factor/DNA binding; RNA-binding;	abnormal neuroanatomy;
32608	FBgn0004367	CG4252	mei-41	meiotic 41	X	12	1100	1	ATR;		yes	ATR;	Kinases;	abnormal cell death; abnormal neuroanatomy; abnormal cell shape; abnormal cell cycle; abnormal behavior; abnormal cell number; abnormal DNA repair; abnormal oxidative stress response; female sterile; female semi-fertile; short lived; semi-fertile; radiation sensitive; abnormal touch response; sterile; female semi-sterile; decreased occurrence of cell division; abnormal stress response; chemical s…
32609	FBgn0030746	CG9981	CG9981	uncharacterized protein	X	10	920	3	ATP11B;	ATP11A;ATP11C;	yes	ATP11A;	Trans-membrane proteins; Transporters;
32610	FBgn0030747	CG4301	CG4301	uncharacterized protein	X	10	740	3	ATP11B;	ATP11A;ATP11C;	yes	ATP11A;	Trans-membrane proteins; Transporters;	abnormal body color;
32611	FBgn0030748	CG4394	Traf-like	TNF-receptor-associated factor-like	X	6	443	3	TRAF2;	TRAF3;TRAF5;	yes	TRAF3;TRAF5;		abnormal immune response; abnormal size;
32612	FBgn0030749	CG9968	AnxB11	Annexin B11	X	12	920	11	ANXA11;	ANXA5;ANXA8L1;ANXA10;ANXA9;ANXA7;ANXA4;ANXA3;ANXA2;ANXA1;ANXA13;	yes	ANXA1;ANXA7;ANXA11;	Cytoskeletal; Ion channel; Matrisome; Transporters;
32615	FBgn0030752	CG9947	Cdc50	Cell division cycle 50	X	13	1100	2	TMEM30A;	TMEM30B;			Trans-membrane proteins;
32616	FBgn0030753	CG4420	rngo	rings lost	X	13	740	4	DDI2;	NRIP3;NRIP2;DDI1;			Ubiquitin-related;
32617	FBgn0261609	CG9946	eIF2alpha	eukaryotic translation initiation factor 2 subunit alpha	X	13	1100	1	EIF2S1;				RNA-binding;	abnormal developmental rate; sterile; abnormal size; female sterile;
32619	FBgn0285944	CG9907	para	paralytic	X	12	920	10	SCN8A;	SCN3A;SCN10A;SCN9A;SCN11A;SCN7A;SCN2A;SCN1A;SCN5A;SCN4A;	yes	SCN1A;SCN2A;SCN3A;SCN4A;SCN5A;SCN8A;SCN9A;SCN10A;SCN11A;	Trans-membrane proteins; Ion channel; Transporters;	abnormal circadian behavior; abnormal behavior; abnormal neurophysiology; abnormal locomotor behavior; abnormal mating behavior; abnormal eclosion; abnormal mating; abnormal circadian rhythm; abnormal neuroanatomy; abnormal sleep; chemical sensitive; abnormal sensory perception; chemical resistant; abnormal smell perception; paralytic; short lived;
32620	FBgn0264077	CG9906	Cnx14D	Calnexin 14D	X	12	920	2	CANX;	CLGN;			Trans-membrane proteins; Chaperone and heat shock proteins;	abnormal locomotor behavior; abnormal behavior;
32621	FBgn0030756	CG9903	CG9903	uncharacterized protein	X	12	740	6	SLC10A2;	SLC10A1;SLC10A3;SLC10A4;SLC10A6;SLC10A5;	yes	SLC10A1;	Trans-membrane proteins; Transporters;
32623	FBgn0011742	CG9901	Arp2	Actin-related protein 2	X	13	1100	1	ACTR2;				Cytoskeletal;	abnormal pain response; abnormal behavior; abnormal neuroanatomy; abnormal locomotor behavior; abnormal stress response;
32624	FBgn0011826	CG9842	Pp2B-14D	Protein phosphatase 2B at 14D	X	13	920	3	PPP3CA;	PPP3CC;PPP3CB;	yes	PPP3CA;PPP3CC;	Phosphatases;	abnormal locomotor behavior; abnormal behavior; abnormal cell cycle; female semi-sterile; sterile; abnormal size; abnormal sleep; female sterile; short lived; semi-sterile;
32625	FBgn0053092	CG33092	P5CDh2	delta-1-Pyrroline-5-carboxylate dehydrogenase 2	3R	7	110	1	ALDH4A1;		yes	ALDH4A1;	Metabolic vs2;
32627	FBgn0015615	CG9802	SMC3	Structural maintenance of chromosomes 3	X	13	1100	1	SMC3;		yes	SMC3;	Autophagy-related;	abnormal neuroanatomy; abnormal behavior; abnormal cell size; abnormal cell cycle; abnormal hatching behavior; abnormal planar polarity;
32629	FBgn0030761	CG9784	CG9784	uncharacterized protein	X	11	290	2	INPP5K;	INPP5J;	yes	INPP5K;	Autophagy-related; Phosphatases; Metabolic vs2;
32630	FBgn0061200	CG4453	Nup153	Nucleoporin 153kD	X	10	1100	1	NUP153;				Trans-membrane proteins; RNA-binding;	abnormal neuroanatomy; abnormal pain response; short lived; abnormal stress response;
32631	FBgn0025743	CG18582	mbt	mushroom bodies tiny	X	12	1100	4	PAK4;	PAK5;BUB1B-PAK6;PAK6;	yes	PAK5;	Kinases; Cytoskeletal; Receptors;	abnormal body color; abnormal cell number; abnormal neuroanatomy; abnormal cell adhesion; female semi-sterile; abnormal size; semi-sterile;
32635	FBgn0010412	CG4464	RpS19a	Ribosomal protein S19a	X	11	470	1	RPS19;		yes	RPS19;	Mitochondrial; Ribosome;
32636	FBgn0261791	CG9742	SNRPG	Small nuclear ribonucleoprotein G	X	12	1100	1	SNRPG;				RNA-binding; Spliceosome;	abnormal pain response; short lived; abnormal stress response;
32637	FBgn0030766	CG4521	mthl1	methuselah-like 1	X	3	105	1	ADGRD2;				Receptors; GPCRs; Trans-membrane proteins;
32639	FBgn0030768	CG9723	Nemp	Nuclear envelope integral membrane protein	X	12	1100	2	NEMP1;	NEMP2;			Trans-membrane proteins;	abnormal cell number; sterile; decreased occurrence of cell division; abnormal size;
32640	FBgn0003189	CG18572	r	rudimentary	X	13	1100	2	CAD;	CPS1;	yes	CAD;CPS1;	Metabolic vs2;	auxotroph; chemical resistant; decreased fecundity; sterile; chemical sensitive; female sterile;
32641	FBgn0015336	CG15865	CG15865	uncharacterized protein	X	3	603	4	MB21D2;	MAB21L4;MAB21L3;TMEM102;	yes	MB21D2;
32645	FBgn0000152	CG9703	Axs	Abnormal X segregation	X	11	1100	1	ANO10;		yes	ANO10;	Ion channel; Trans-membrane proteins;	abnormal flight; abnormal cell cycle;
32646	FBgn0259923	CG9699	Septin4	Septin 4	X	13	740	5	SEPTIN4;	SEPTIN3;SEPTIN1;SEPTIN2;SEPTIN5;	yes	SEPTIN5;SEPTIN4;	Cytoskeletal;	abnormal neuroanatomy; abnormal sleep; hypoactive;
32647	FBgn0030773	CG9676	CG9676	uncharacterized protein	X	3	201	1	CFD;		yes	CFD;
32648	FBgn0030774	CG9675	sphe	spheroide	X	3	201	2	CFD;	PRSS38;	yes	CFD;	Major signaling pathways;	abnormal immune response;
32649	FBgn0030775	CG9673	CG9673	uncharacterized protein	X	3	201	3	CFD;	KLK12;TPSD1;	yes	CFD;
32650	FBgn0030776	CG4653	CG4653	uncharacterized protein	X	3	209	2	TPSD1;	CFD;	yes	CFD;
32651	FBgn0030777	CG9672	CG9672	uncharacterized protein	X	3	223	2	PROC;	PROZ;	yes	PROC;
32652	FBgn0030778	CG4678	CG4678	uncharacterized protein	X	13	1100	3	CPM;	CPE;CPN1;	yes	CPE;CPN1;		abnormal flight;
32656	FBgn0085354	CG34325	CG34325	uncharacterized protein	X	6	731	5	FHL5;	FHL1;FHL2;FHL3;LIMS3;	yes	FHL1;
32659	FBgn0052568	CG32568	CG32568	uncharacterized protein	X	4	92	1	PPP2R5E;
32660	FBgn0027528	CG9634	goe	gone early	X	2	164	3	PHEX;	ECEL1;KEL;	yes	KEL;PHEX;ECEL1;	Trans-membrane proteins;
32661	FBgn0001250	CG9623	if	inflated	X	12	650	4	ITGAV;	ITGA8;ITGA2B;ITGA5;	yes	ITGA2B;ITGA5;ITGAV;ITGA8;	Major signaling pathways; Receptors; Glycoproteins; Trans-membrane proteins;	abnormal neuroanatomy; abnormal cell number; abnormal neurophysiology; semi-sterile;
32662	FBgn0030786	CG4742	mRpL22	mitochondrial ribosomal protein L22	X	13	1100	1	MRPL22;				Ribosome; Mitochondrial;	abnormal pain response; abnormal stress response;
32663	FBgn0030787	CG9609	CG9609	uncharacterized protein	X	6	1100	1	GTF3A;				RNA-binding; Transcription factor/DNA binding;	short lived;
32664	FBgn0030788	CG4756	Sap30	SIN3-associated polypeptide 30	X	13	1100	2	SAP30L;	SAP30;			Transcription factor/DNA binding;
32665	FBgn0030789	CG9606	Rrp45	Rrp45	X	13	1100	1	EXOSC9;		yes	EXOSC9;	RNA-binding;
32666	FBgn0030790	CG4768	CG4768	uncharacterized protein	X	12	1100	1	HAPSTR1;
32668	FBgn0030792	CG4789	CG4789	uncharacterized protein	X	12	1100	1	RABL3;
32670	FBgn0030794	CG13005	CG13005	uncharacterized protein	X	2	202	1	ZNF839;
32671	FBgn0030795	CG4805	ppk28	pickpocket 28	X	11	542	6	ASIC1;	ASIC2;SCNN1A;SCNN1B;ASIC5;ASIC4;	yes	SCNN1A;SCNN1B;	Trans-membrane proteins; Ion channel; Transporters;	abnormal behavior; abnormal neurophysiology; abnormal chemosensitive behavior; abnormal memory; abnormal sensory perception; abnormal taste perception;
32672	FBgn0030796	CG4829	CG4829	uncharacterized protein	X	9	470	2	GGT1;	GGT5;			Trans-membrane proteins; Metabolic vs2; Glycoproteins;
32674	FBgn0024941	CG9108	RSG7	Regulator of G-protein signaling 7	X	13	1100	2	RGS7;	RGS6;	yes	RGS7;RGS6;
32676	FBgn0030799	CG4872	CG4872	uncharacterized protein	X	13	1100	1	CRYM;		yes	CRYM;	Metabolic vs2;
32677	FBgn0030800	CG9104	Nprl2	Nitrogen permease regulator-like 2	X	13	1100	1	NPRL2;		yes	NPRL2;	Transcription factor/DNA binding;	abnormal cell size; abnormal behavior; abnormal cell number; abnormal cell death; abnormal locomotor behavior; sterile; abnormal size; short lived; female sterile;
32678	FBgn0030801	CG4875	Polr3I	RNA polymerase III subunit I	X	11	1100	1	CRCP;				Receptors; Trans-membrane proteins; GPCRs;	abnormal pain response; abnormal stress response;
32679	FBgn0030802	CG9099	DENR	Density regulated protein	X	13	1100	1	DENR;		yes	DENR;		abnormal cell number; abnormal developmental rate;
32682	FBgn0027556	CG4928	CG4928	uncharacterized protein	X	13	1100	2	UNC93A;	UNC93B1;			Ion channel; Mitochondrial; Trans-membrane proteins;	abnormal body weight; short lived;
32683	FBgn0030805	CG9089	wus	wurst	X	12	1100	1	DNAJC22;				Chaperone and heat shock proteins; Trans-membrane proteins;
32684	FBgn0030806	CG13001	CG13001	uncharacterized protein	X	13	1100	1	ZC4H2;		yes	ZC4H2;
32686	FBgn0030808	CG4937	RhoGAP15B	Rho GTPase activating protein at 15B	X	9	920	3	ARAP3;	ARAP2;ARAP1;
32687	FBgn0030809	CG9086	Ubr1	Ubr1 ubiquitin ligase	X	13	1100	2	UBR2;	UBR1;	yes	UBR1;
32688	FBgn0266354	CG45002	CG45002	uncharacterized protein	X	7	101	4	DPP6;DPP10;	DPP4;FAP;	yes	DPP4;DPP6;DPP10;	Glycoproteins; Trans-membrane proteins;
32690	FBgn0030812	CG8949	wcy	wacky	X	10	1100	1	WAC;		yes	WAC;		abnormal behavior; abnormal learning; abnormal cell size; abnormal flight; abnormal neuroanatomy; abnormal developmental rate; abnormal neurophysiology;
32693	FBgn0030815	CG8945	CG8945	uncharacterized protein	X	4	56	4	CPA5;	CPA1;CPA3;CPB1;				abnormal flight;
32694	FBgn0030816	CG16700	CG16700	uncharacterized protein	X	9	110	4	SLC36A1;	SLC36A4;SLC36A2;SLC36A3;			Trans-membrane proteins; Metabolic vs2; Transporters;	abnormal neuroanatomy;
32695	FBgn0030817	CG4991	CG4991	uncharacterized protein	X	8	110	4	SLC36A2;SLC36A4;	SLC36A1;SLC36A3;			Trans-membrane proteins; Metabolic vs2; Transporters;	abnormal behavior; abnormal feeding behavior;
32696	FBgn0065032	CG8936	Arpc3B	Actin-related protein 2/3 complex, subunit 3B	X	13	380	1	ARPC3;				Cytoskeletal;
32698	FBgn0260748	CG5004	CG5004	uncharacterized protein	X	11	1100	3	PHLDB1;	PHLDB2;PHLDB3;	yes	PHLDB1;
32700	FBgn0002590	CG8922	RpS5a	Ribosomal protein S5a	X	13	1100	1	RPS5;				RNA-binding; Ribosome;	abnormal developmental rate; abnormal cell number; abnormal size;
32701	FBgn0260747	CG5010	Chchd2	Coiled-coil-helix-coiled-coil-helix domain containing 2	X	10	1100	2	CHCHD2;	CHCHD10;	yes	CHCHD2;CHCHD10;	Mitochondrial;	abnormal locomotor behavior; abnormal flight; abnormal behavior; abnormal eye color; abnormal cell death; abnormal cell number; abnormal neuroanatomy; short lived; chemical sensitive; abnormal size;
32703	FBgn0000163	CG5055	baz	bazooka	X	13	1100	2	PARD3;	PARD3B;	yes	PARD3B;	Cytoskeletal;	abnormal neurophysiology; abnormal cell polarity; abnormal cell death; abnormal cell shape; abnormal neuroanatomy; abnormal cell migration; abnormal planar polarity; female sterile; sterile;
32704	FBgn0030823	CG8918	TTLL1A	Tubulin tyrosine ligase-like 1A	X	9	110	3	TTLL1;	TTL;TTLL9;
32708	FBgn0265267	CG18258	CG18258	uncharacterized protein	X	2	216	3	LIPH;	LIPC;PLA1A;	yes	LIPC;LIPH;	Secreted proteins; Metabolic vs2;
32709	FBgn0030828	CG5162	CG5162	uncharacterized protein	X	2	216	3	LIPH;	LIPC;PLA1A;	yes	LIPC;LIPH;	Secreted proteins; Metabolic vs2;
32715	FBgn0030833	CG8915	CG8915	uncharacterized protein	X	9	650	1	YTHDC2;		yes	YTHDC2;	RNA-binding;
32716	FBgn0030834	CG8675	CG8675	uncharacterized protein	X	10	1100	1	C9orf85;
32718	FBgn0262111	CG42864	f	forked	X	5	1000	2	ESPN;	ESPNL;	yes	ESPN;	Cytoskeletal;	abnormal body color; abnormal auditory perception; abnormal neurophysiology; abnormal behavior; male sterile; abnormal sensory perception; sterile; semi-sterile; female sterile; female semi-sterile; abnormal touch response;
32721	FBgn0024238	CG8649	Fim	Fimbrin	X	13	1100	3	PLS3;	LCP1;PLS1;	yes	LCP1;PLS1;PLS3;	Cytoskeletal;	abnormal cell cycle; short lived; abnormal size;
32722	FBgn0030838	CG5445	CG5445	uncharacterized protein	X	11	1100	1	ILRUN;					abnormal eye color;
32723	FBgn0004854	CG5488	B-H2	BarH2	X	9	560	4	BARHL2;	BARX2;BARHL1;BARX1;			Transcription factor/DNA binding; Trans-membrane proteins;	abnormal body color;
32724	FBgn0011758	CG5529	B-H1	BarH1	X	10	920	4	BARHL1;	BARX2;BARX1;BARHL2;			Transcription factor/DNA binding;
32725	FBgn0027602	CG8611	CG8611	uncharacterized protein	X	12	1100	1	DDX31;				RNA-binding;
32726	FBgn0030839	CG5613	ENGase	Endo-beta-N-acetylglucosaminidase	X	11	1100	1	ENGASE;				Metabolic vs2;
32729	FBgn0263706	CG43658	CG43658	uncharacterized protein	X	10	1100	2	ARHGEF10;	ARHGEF10L;	yes	ARHGEF10;ARHGEF10L;
32731	FBgn0030844	CG8527	ppk23	pickpocket 23	X	6	206	4	SCNN1A;	ASIC2;ASIC1;ASIC5;	yes	SCNN1A;	Trans-membrane proteins; Ion channel; Transporters;	abnormal chemosensitive behavior; abnormal mating behavior; abnormal neurophysiology; abnormal behavior; abnormal locomotor behavior; abnormal mating;
32732	FBgn0028343	CG8465	Ankle2	Ankle2	X	11	1100	1	ANKLE2;		yes	ANKLE2;		abnormal cell cycle; abnormal cell death; abnormal feeding behavior; abnormal behavior; abnormal neuroanatomy; decreased occurrence of cell division; abnormal size;
32737	FBgn0030850	CG8408	stas	Stasimon	X	13	1100	2	TMEM41B;	TMEM41A;			Trans-membrane proteins;	abnormal neurophysiology; short lived;
32738	FBgn0030851	CG8326	CG8326	uncharacterized protein	X	7	1100	1	CCDC137;					abnormal pain response; abnormal neuroanatomy; abnormal stress response;
32740	FBgn0030853	CG5703	ND-24	NADH dehydrogenase (ubiquinone) 24 kDa subunit	X	13	1100	1	NDUFV2;		yes	NDUFV2;	Metabolic vs2; Mitochondrial;	abnormal pain response; abnormal stress response;
32742	FBgn0030855	CG5800	CG5800	uncharacterized protein	X	13	1100	1	DDX10;		yes	DDX10;	RNA-binding;	abnormal neuroanatomy;
32743	FBgn0026375	CG32555	RhoGAPp190	Rho GTPase activating protein p190	X	12	830	2	ARHGAP35;	ARHGAP5;	yes	ARHGAP5;ARHGAP35;	Major signaling pathways; Cytoskeletal;	abnormal cell migration; abnormal neuroanatomy; abnormal body color;
32745	FBgn0030858	CG8211	IntS2	Integrator 2	X	13	1100	1	INTS2;					abnormal cell number; abnormal neuroanatomy;
32746	FBgn0250788	CG5870	beta-Spec	beta Spectrin	X	13	1100	4	SPTBN1;	SPTBN2;SPTBN4;SPTB;	yes	SPTB;SPTBN1;SPTBN2;SPTBN4;	Mitochondrial; Cytoskeletal;	abnormal cell migration; abnormal behavior; abnormal cell number; abnormal cell shape; abnormal cell polarity; abnormal neurophysiology; abnormal locomotor behavior; abnormal body size; abnormal neuroanatomy; abnormal size; sterile; hypoactive; short lived;
32747	FBgn0030859	CG12990	CG12990	uncharacterized protein	X		100	1	OACYLP;				Trans-membrane proteins;
32751	FBgn0030863	CG8188	CG8188	uncharacterized protein	X	13	1100	1	UBE2S;				Ubiquitin-related;
32752	FBgn0026192	CG5884	par-6	par-6	X	13	1100	3	PARD6G;	PARD6B;PARD6A;			Cytoskeletal;	abnormal cell shape; abnormal pain response; abnormal cell number; abnormal stress response;
32753	FBgn0030864	CG8173	CG8173	uncharacterized protein	X	13	1100	1	PBK;				Kinases;	abnormal body color; semi-sterile; female semi-sterile;
32754	FBgn0261570	CG42684	raskol	raskol	X	12	1100	4	DAB2IP;	SYNGAP1;RASAL2;RASAL3;	yes	SYNGAP1;RASAL2;DAB2IP;		abnormal cell migration; abnormal cell adhesion; abnormal locomotor behavior; abnormal behavior; abnormal sensory perception; abnormal smell perception;
32757	FBgn0024184	CG6269	unc-4	unc-4	X	7	1010	1	UNCX;				Transcription factor/DNA binding;	abnormal jumping; abnormal neuroanatomy; abnormal flight; abnormal behavior; abnormal locomotor behavior; abnormal grooming behavior; sterile; female sterile;
32758	FBgn0026058	CG6352	OdsH	Ods-site homeobox	X	6	560	1	UNCX;				Transcription factor/DNA binding; Secreted proteins;	semi-sterile; male semi-fertile; male semi-sterile; semi-fertile;
32760	FBgn0030869	CG8146	Socs16D	Suppressor of Cytokine Signaling at 16D	X	9	1100	2	SOCS7;	SOCS6;			Ubiquitin-related;	abnormal body color;
32761	FBgn0030870	CG6398	CG6398	uncharacterized protein	X	1	506	1	CLDND1;				Trans-membrane proteins;
32762	FBgn0000617	CG6474	Taf9	TBP-associated factor 9	X	12	920	2	TAF9B;	TAF9;			Transcription factor/DNA binding;	female sterile; sterile;
32763	FBgn0030871	CG8142	CG8142	uncharacterized protein	X	13	1100	1	RFC4;		yes	RFC4;		abnormal circadian rhythm; abnormal sleep;
32764	FBgn0030872	CG6492	Ucp4A	Uncoupling protein 4A	X	13	1100	1	SLC25A27;		yes	SLC25A27;	Mitochondrial; Metabolic vs2; Transporters;	short lived;
32765	FBgn0030873	CG15814	CG15814	uncharacterized protein	X	13	1100	2	RNF121;	RNF175;			Trans-membrane proteins; Ubiquitin-related;	abnormal flight;
32766	FBgn0030874	CG6506	Spt7	Spt7	X	3	1100	1	SUPT7L;		yes	SUPT7L;
32768	FBgn0030876	CG6762	Srx	Sulfiredoxin	X	13	1100	1	SRXN1;
32769	FBgn0030877	CG7846	Arp8	Actin-related protein 8	X	13	1100	1	ACTR8;				Cytoskeletal;
32770	FBgn0030878	CG6769	CG6769	uncharacterized protein	X	13	1100	1	ZNF622;				Transcription factor/DNA binding;	semi-sterile; male semi-sterile;
32771	FBgn0259168	CG42273	mnb	minibrain	X	10	830	2	DYRK1A;	DYRK1B;	yes	DYRK1A;DYRK1B;	Kinases;	abnormal developmental rate; abnormal neurophysiology; abnormal feeding behavior; abnormal cell death; abnormal behavior; abnormal eclosion; abnormal cell number; abnormal neuroanatomy; semi-sterile; decreased occurrence of cell division; abnormal size; female semi-sterile;
32773	FBgn0030880	CG6788	CG6788	uncharacterized protein	X	5	650	8	FGL1;	FCN3;ANGPTL4;ANGPTL7;FGB;FCN2;FGL2;FGG;	yes	FGB;FGG;FCN3;ANGPTL4;	Secreted proteins; Matrisome;
32775	FBgn0030882	CG6835	Gss1	Glutathione synthetase 1	X	12	560	1	GSS;		yes	GSS;	Metabolic vs2;
32776	FBgn0030883	CG7772	CG7772	uncharacterized protein	X	12	1100	1	MTFP1;				Mitochondrial; Trans-membrane proteins;	abnormal locomotor behavior; abnormal behavior;
32777	FBgn0283469	CG6842	Vps4	Vacuolar protein sorting 4	X	13	1010	2	VPS4B;	VPS4A;	yes	VPS4A;	Cytoskeletal;	abnormal neuroanatomy; abnormal cell death; abnormal developmental rate; cell lethal; abnormal size; female sterile; semi-sterile; sterile; female semi-sterile; hyperactive; hypoactive;
32778	FBgn0030884	CG6847	CG6847	uncharacterized protein	X	4	227	7	LIPH;	LPL;PNLIP;PNLIPRP1;PLA1A;PNLIPRP3;LIPI;	yes	LPL;LIPH;	Metabolic vs2; Secreted proteins;
32780	FBgn0003380	CG12348	Sh	Shaker	X	12	830	8	KCNA1;	KCNA3;KCNA10;KCNA7;KCNA6;KCNA4;KCNA2;KCNA5;	yes	KCNA1;KCNA2;KCNA3;KCNA4;KCNA5;KCNA6;	Ion channel; Glycoproteins; Trans-membrane proteins; Transporters; Ubiquitin-related;	abnormal mating; abnormal mating behavior; abnormal locomotor behavior; abnormal neurophysiology; abnormal behavior; abnormal body color; abnormal aging; abnormal eclosion rhythm; abnormal circadian rhythm; abnormal circadian behavior; abnormal chemosensitive behavior; abnormal eclosion; abnormal flight; abnormal sensory perception; abnormal taste perception; short lived; chemical resistant; abno…
32782	FBgn0030887	CG6867	CG6867	uncharacterized protein	X	8	830	10	GLDN;	OLFML1;MYOC;OLFM1;OLFM4;OLFML2B;OLFML3;OLFM2;OLFM3;OLFML2A;	yes	MYOC;OLFM4;GLDN;	Glycoproteins; Matrisome; Trans-membrane proteins;
32784	FBgn0030889	CG15373	CG15373	uncharacterized protein	X	10	1100	1	DNAI7;		yes	DNAI7;	Methyltransferase;	short lived;
32785	FBgn0283476	CG7092	Dhc16F	Dynein heavy chain at 16F	X	11	1100	2	DNAH6;	DNAH1;	yes	DNAH1;	Cytoskeletal;	abnormal behavior; abnormal locomotor behavior; male sterile; sterile;
32786	FBgn0030890	CG7536	CG7536	uncharacterized protein	X	12	470	1	XPR1;		yes	XPR1;	Receptors; Trans-membrane proteins;
32787	FBgn0030891	CG7098	Ada3	transcriptional Adaptor 3	X	13	1100	1	TADA3;				Transcription factor/DNA binding;	abnormal cell number; abnormal size; modifier of variegation;
32788	FBgn0030892	CG7206	Swt1	Swt1 RNA endoribonuclease	X	8	1100	1	SWT1;
32789	FBgn0021765	CG7113	scu	scully	X	13	1100	1	HSD17B10;		yes	HSD17B10;	Metabolic vs2; Mitochondrial;	abnormal neurophysiology; abnormal developmental rate;
32790	FBgn0030893	CG7122	RhoGAP16F	Rho GTPase activating protein at 16F	X	7	911	4	ARHGAP15;	ARHGAP9;ARHGAP12;ARHGAP27;
32791	FBgn0030894	CG7192	Mvb12	Multivesicular body subunit 12	X	10	830	2	MVB12B;	MVB12A;
32792	FBgn0022724	CG7128	Taf8	TBP-associated factor 8	X	13	1100	1	TAF8;		yes	TAF8;	Transcription factor/DNA binding;
32794	FBgn0283471	CG7178	wupA	wings up A	X	11	1010	3	TNNI2;	TNNI1;TNNI3;	yes	TNNI2;TNNI3;	Cytoskeletal;	abnormal cell number; abnormal jumping; abnormal locomotor behavior; abnormal behavior; abnormal neurophysiology; abnormal flight; abnormal cell death; abnormal size; semi-sterile;
32796	FBgn0017418	CG5659	ari-1	ariadne 1	X	13	1100	1	ARIH1;				Ubiquitin-related;	abnormal locomotor behavior; abnormal mating behavior; abnormal neurophysiology; abnormal jumping; abnormal neuroanatomy; abnormal flight; abnormal mating; abnormal behavior; sterile; abnormal size; short lived; female sterile;
32797	FBgn0030897	CG5744	Frq1	Frequenin 1	X	9	1100	2	NCS1;	HPCAL1;			Metabolic vs2;	abnormal locomotor behavior; abnormal neuroanatomy; abnormal neurophysiology; abnormal behavior;
32798	FBgn0030898	CG12611	Andorra	andorra	X		203	2	APCDD1;APCDD1L;		yes	APCDD1;
32799	FBgn0083228	CG5907	Frq2	Frequenin 2	X	9	1100	2	NCS1;	HPCAL1;				abnormal behavior; abnormal neurophysiology; abnormal neuroanatomy; abnormal locomotor behavior;
32800	FBgn0030899	CG5927	Hesr	HES-related	X	8	325	6	HES7;	HES5;HES3;HES6;BHLHE40;BHLHE41;	yes	BHLHE41;HES7;	Transcription factor/DNA binding;
32816	FBgn0030914	CG6106	CG6106	uncharacterized protein	X	4	83	1	DPYS;		yes	DPYS;	Metabolic vs2;
32817	FBgn0265784	CG6103	CrebB	Cyclic-AMP response element binding protein B	X	11	1100	3	CREB1;	ATF1;CREM;	yes	ATF1;CREB1;CREM;	Transcription factor/DNA binding;	abnormal behavior; abnormal circadian rhythm; abnormal mating; abnormal neurophysiology; abnormal memory; abnormal neuroanatomy; abnormal learning; abnormal circadian behavior; abnormal locomotor behavior; abnormal mating behavior; abnormal body size; chemical sensitive; abnormal size; short lived; abnormal sleep; abnormal stress response; abnormal starvation stress response;
32818	FBgn0004957	CG6205	por	porcupine	X	13	1100	1	PORCN;		yes	PORCN;	Trans-membrane proteins;	abnormal flight;
32819	FBgn0030915	CG6179	CG6179	uncharacterized protein	X	13	1100	1	NOSIP;				Metabolic vs2; Spliceosome; Cytoskeletal;	abnormal flight;
32820	FBgn0008635	CG6223	betaCOP	Coat Protein (coatomer) beta	X	13	1100	1	COPB1;		yes	COPB1;
32821	FBgn0022355	CG6186	Tsf1	Transferrin 1	X	5	110	3	MELTF;	LTF;TF;	yes	LTF;TF;	Secreted proteins;	abnormal immune response; short lived;
32822	FBgn0052549	CG32549	Nt5b	5' nucleotidase B	X	13	1100	2	NT5C2;	NT5DC4;	yes	NT5C2;	Phosphatases; Metabolic vs2;	abnormal sleep;
32824	FBgn0030918	CG15056	CG15056	uncharacterized protein	X	1	204	1	FBXL13;		yes	FBXL13;
32831	FBgn0030925	CG6361	Hayan	hayan	X	1	116	2	TMPRSS12;	ACR;			Serine proteases;	abnormal immune response; abnormal stress response; short lived; abnormal wound healing;
32832	FBgn0030926	CG6367	psh	persephone	X		101	1	GZMK;				Major signaling pathways; Serine proteases; Glycoproteins; Secreted proteins;	abnormal immune response;
32836	FBgn0030930	CG6394	Pgant7	Polypeptide N-Acetylgalactosaminyltransferase 7	X	13	1100	1	GALNT7;				Metabolic vs2; Trans-membrane proteins;
32837	FBgn0030931	CG6318	Xrcc2	X-ray repair cross complementing 2	X	8	1100	1	XRCC2;		yes	XRCC2;		abnormal DNA repair; radiation sensitive; abnormal stress response;
32838	FBgn0010194	CG6407	Wnt5	Wnt oncogene analog 5	X	7	1100	6	WNT5B;	WNT3A;WNT5A;WNT2B;WNT4;WNT2;	yes	WNT5A;WNT2B;WNT4;	Matrisome; Secreted proteins; Major signaling pathways;	abnormal neuroanatomy; abnormal behavior; abnormal locomotor behavior;
32839	FBgn0030932	CG6461	Ggt-1	gamma-glutamyl transpeptidase	X	12	650	6	GGT1;	GGTLC3;GGTLC1;GGT7;GGTLC2;GGT5;			Metabolic vs2; Trans-membrane proteins; Secreted proteins;	abnormal behavior; abnormal size;
32841	FBgn0027087	CG6335	HisRS	Histidyl-tRNA synthetase	X	13	1100	2	HARS1;	HARS2;	yes	HARS1;HARS2;	Metabolic vs2; Mitochondrial;
32846	FBgn0265598	CG44425	Bx	Beadex	X	9	1100	3	LMO1;	LMO2;LMO3;	yes	LMO1;LMO2;	Transcription factor/DNA binding;	abnormal eclosion; abnormal flight; abnormal cell number; abnormal locomotor behavior; abnormal behavior; abnormal cell death; abnormal circadian behavior; abnormal body color; abnormal circadian rhythm; abnormal neuroanatomy; sterile; male sterile; decreased fecundity; abnormal sleep; abnormal size; semi-sterile; chemical sensitive; chemical resistant; female semi-sterile;
32849	FBgn0030941	CG6531	wgn	wengen	X	1	405	1	TNFRSF4;				Trans-membrane proteins; Receptors; Major signaling pathways;	abnormal neuroanatomy;
32850	FBgn0027335	CG6606	Rip11	Rab11 interacting protein	X	11	1100	3	RAB11FIP2;	RAB11FIP5;RAB11FIP1;	yes	RAB11FIP5;
32851	FBgn0030943	CG6540	Nup35	Nucleoporin 35kDa	X	13	1100	1	NUP35;
32852	FBgn0030944	CG6617	Hou	Houki	X	13	1100	1	GID8;
32853	FBgn0030945	CG6632	Ing3	Inhibitor of growth family, member 3	X	10	1100	2	ING3;	ING2;	yes	ING2;ING3;	Ubiquitin-related;
32854	FBgn0030946	CG6659	CG6659	uncharacterized protein	X	13	1100	4	DPY19L1;	DPY19L3;DPY19L2;DPY19L4;	yes	DPY19L2;	Trans-membrane proteins;	abnormal flight;
32855	FBgn0001079	CG6551	fu	fused	X	10	1100	1	STK36;				Major signaling pathways; Kinases;	abnormal cell number; abnormal cell shape; semi-fertile; decreased fecundity; female sterile; sterile; abnormal size; female semi-sterile; semi-sterile; female semi-fertile; abnormal planar polarity;
32856	FBgn0030947	CG6696	CG6696	uncharacterized protein	X	9	650	3	MEP1B;	MEP1A;ASTL;			Trans-membrane proteins;
32857	FBgn0004959	CG6578	phtm	phantom	X	7	307	17	CYP1A1;CYP1A2;	CYP2C9;CYP2W1;CYP2E1;CYP2F1;CYP2U1;CYP2D6;CYP2C18;CYP2C19;CYP2B6;CYP2A13;CYP2A7;CYP2A6;CYP1B1;CYP2C8;CYP2S1;	yes	CYP1B1;CYP2B6;CYP2C19;CYP2C8;CYP2C9;CYP2U1;	Metabolic vs2; Trans-membrane proteins;	abnormal circadian rhythm; abnormal developmental rate; abnormal body color; semi-fertile; female semi-fertile;
32858	FBgn0010383	CG6816	Cyp18a1	Cytochrome P450 18a1	X	10	920	17	CYP2U1;	CYP2R1;CYP2D6;CYP2E1;CYP2F1;CYP2J2;CYP2S1;CYP2C8;CYP21A2;CYP2C9;CYP2C19;CYP2B6;CYP2A13;CYP2A7;CYP2A6;CYP1A1;CYP2C18;	yes	CYP2B6;CYP2C19;CYP2C8;CYP2C9;CYP21A2;CYP2U1;CYP2R1;	Metabolic vs2; Trans-membrane proteins;	abnormal developmental rate; abnormal flight; melanotic mass phenotype;
32859	FBgn0030949	CG6585	Cyp308a1	Cytochrome P450 308a1	X	3	65	4	TBXAS1;	CYP3A4;CYP3A5;CYP3A43;	yes	CYP3A4;TBXAS1;	Metabolic vs2;
32860	FBgn0259231	CG42301	CCKLR-17D1	Cholecystokinin-like receptor at 17D1	X	10	650	2	CCKAR;	CCKBR;			GPCRs; Trans-membrane proteins; Receptors;	abnormal neuroanatomy; abnormal behavior; hypoactive;
32861	FBgn0030951	CG6873	CG6873	uncharacterized protein	X	11	920	3	CFL2;	DSTN;CFL1;	yes	CFL2;	Cytoskeletal;	abnormal neuroanatomy;
32864	FBgn0030954	CG32540	CCKLR-17D3	Cholecystokinin-like receptor at 17D3	X	11	1010	2	CCKAR;	CCKBR;			Receptors; GPCRs; Trans-membrane proteins;	abnormal mating; abnormal mating behavior; abnormal behavior; abnormal pain response; abnormal stress response;
32865	FBgn0030955	CG6891	CG6891	uncharacterized protein	X	13	1100	1	COTL1;
32866	FBgn0030956	CG18259	CG18259	uncharacterized protein	X	8	920	1	POLDIP3;				RNA-binding;
32869	FBgn0030959	CG6961	CG6961	uncharacterized protein	X	8	830	1	POLDIP3;				RNA-binding;
32871	FBgn0030960	CG7053	Atg101	Autophagy-related 101	X	13	1100	1	ATG101;				Autophagy-related;	abnormal cell death; abnormal behavior; abnormal developmental rate; abnormal cell number; abnormal locomotor behavior; abnormal size; short lived;
32872	FBgn0001090	CG7088	bnb	bangles and beads	X	1	203	1	BASP1;		yes	BASP1;
32873	FBgn0030961	CG7058	CG7058	uncharacterized protein	X	1	103	1	KBTBD4;				Ubiquitin-related;
32874	FBgn0259927	CG42450	CG42450	uncharacterized protein	X	7	740	2	RGS11;RGS9;		yes	RGS9;
32875	FBgn0030963	CG7101	CG7101	uncharacterized protein	X	1	104	1	ZNF497;				Transcription factor/DNA binding;
32876	FBgn0030964	CG7103	Pvf1	PDGF- and VEGF-related factor 1	X	9	1001	7	PDGFA;	VEGFD;PDGFB;PGF;VEGFA;VEGFB;VEGFC;	yes	PDGFB;VEGFA;VEGFB;VEGFC;	Trans-membrane proteins; Matrisome; Major signaling pathways; Secreted proteins;	abnormal neuroanatomy; abnormal cell death; semi-fertile; short lived;
32877	FBgn0085451	CG34422	htk	hat-trick	X	9	1010	4	ARID4A;	ARID5A;ARID4B;ARID5B;	yes	ARID4A;ARID4B;ARID5B;	Transcription factor/DNA binding;
32878	FBgn0030966	CG7280	shop	shopper	X	13	1100	1	SUOX;		yes	SUOX;	Mitochondrial; Metabolic vs2;	abnormal locomotor behavior; abnormal behavior; abnormal neurophysiology; male sterile; sterile;
32880	FBgn0030968	CG7322	CG7322	uncharacterized protein	X	13	1100	1	DCXR;				Mitochondrial; Metabolic vs2;
32881	FBgn0030969	CG7288	Usp39	Ubiquitin specific protease 39	X	13	1100	1	USP39;				Spliceosome; Ubiquitin-related;	abnormal locomotor behavior; abnormal behavior; female sterile; sterile;
32882	FBgn0030970	CG7326	CG7326	uncharacterized protein	X	2	1001	1	UBE3D;
32885	FBgn0030973	CG7332	CG7332	uncharacterized protein	X	13	1100	1	MINDY3;		yes	MINDY3;
32886	FBgn0030974	CG7358	Flacc	Fl(2)d-associated complex component	X	4	1100	1	ZC3H13;					abnormal pain response; abnormal flight; abnormal sex-determination; abnormal stress response;
32887	FBgn0030975	CG7349	SdhBL	Succinate dehydrogenase, subunit B (iron-sulfur)-like	X	9	110	1	SDHB;		yes	SDHB;	Metabolic vs2; Mitochondrial;
32888	FBgn0030976	CG7378	CG7378	uncharacterized protein	X	10	1100	5	DUSP13B;	STYXL2;DUSP29;DUSP26;DUSP3;	yes	DUSP26;	Phosphatases;
32894	FBgn0030982	CG7423	CG7423	uncharacterized protein	X	8	290	1	MTPN;					short lived;
32896	FBgn0030984	CG7440	tgy	twiggy	X	7	110	2	C1GALT1;	C1GALT1C1;	yes	C1GALT1C1;	Trans-membrane proteins;
32898	FBgn0261461	CG42274	RhoGAP18B	Rho GTPase activating protein at 18B	X	4	145	7	ARHGAP27;ARHGAP12;	ARHGAP29;ARHGAP45;GMIP;ARHGAP15;ARHGAP9;	yes	ARHGAP29;		abnormal flight; abnormal sensory perception; chemical resistant; abnormal smell perception;
32902	FBgn0030990	CG7556	CG7556	uncharacterized protein	X	13	1100	1	DNAJC1;				Glycoproteins; Trans-membrane proteins; Chaperone and heat shock proteins; Transcription factor/DNA binding;	abnormal pain response; abnormal stress response;
32903	FBgn0030991	CG7453	CG7453	uncharacterized protein	X	3	204	1	MANSC1;				Trans-membrane proteins; Glycoproteins;
32905	FBgn0030993	CG7635	Mec2	Mec2	X	8	371	2	STOML3;	STOM;			Mitochondrial; Trans-membrane proteins;
32907	FBgn0030995	CG7914	CG7914	uncharacterized protein	X	11	1100	1	CYB5RL;
32908	FBgn0030996	CG14194	CG14194	uncharacterized protein	X	12	1010	2	TMEM185A;	TMEM185B;			Trans-membrane proteins;
32909	FBgn0030997	CG7990	CG7990	uncharacterized protein	X	7	110	1	PGAP2;		yes	PGAP2;	Trans-membrane proteins;
32910	FBgn0027603	CG12359	Ulp1	Ulp1	X	8	380	4	SENP2;	SENP3;SENP1;SENP5;	yes	SENP1;	Trans-membrane proteins; Ubiquitin-related;	melanotic mass phenotype; male sterile; sterile;
32913	FBgn0031000	CG7876	Muc18B	Mucin 18B	X	2	104	1	SELPLG;				Metabolic vs2; Matrisome; Secreted proteins;
32915	FBgn0031002	CG14196	CG14196	uncharacterized protein	X	4	164	1	SLC16A11;				Metabolic vs2; Trans-membrane proteins; Transporters;
32916	FBgn0031003	CG7889	CG7889	uncharacterized protein	X	12	920	5	EEF2KMT;	EEF1AKMT3;FAM86B2;FAM86B1;METTL21C;			Methyltransferase;
32918	FBgn0031005	CG7890	Hs3st-B	Heparan sulfate 3-O sulfotransferase-B	X	13	830	5	HS3ST3B1;	HS3ST4;HS3ST3A1;HS3ST2;HS3ST6;			Trans-membrane proteins; Metabolic vs2;
32919	FBgn0031006	CG8002	rictor	rapamycin-insensitive companion of Tor	X	11	1100	1	RICTOR;		yes	RICTOR;	Metabolic vs2; Major signaling pathways;	abnormal heat stress response; abnormal neuroanatomy; abnormal body size; abnormal developmental rate; abnormal size; abnormal temperature response; abnormal stress response;
32920	FBgn0040068	CG7893	Vav	Vav guanine nucleotide exchange factor	X	13	1100	3	VAV1;	VAV2;VAV3;	yes	VAV1;VAV2;	Cytoskeletal;	abnormal cell migration; abnormal neuroanatomy; abnormal behavior; abnormal locomotor behavior; abnormal cell adhesion; abnormal immune response; abnormal cell number;
32922	FBgn0052536	CG32536	CG32536	uncharacterized protein	X	6	1100	1	EBAG9;
32923	FBgn0031010	CG8028	CG8028	uncharacterized protein	X	5	344	1	SLC16A13;				Metabolic vs2; Trans-membrane proteins; Transporters;
32924	FBgn0031011	CG8034	CG8034	uncharacterized protein	X	6	53	3	SLC16A4;	SLC16A6;SLC16A12;	yes	SLC16A12;	Metabolic vs2; Trans-membrane proteins; Transporters;
32925	FBgn0031012	CG8051	CG8051	uncharacterized protein	X	4	150	4	SLC16A6;	SLC16A12;SLC16A1;SLC16A13;	yes	SLC16A1;SLC16A12;	Metabolic vs2; Trans-membrane proteins; Transporters;
32926	FBgn0259834	CG8062	out	outsiders	X	4	150	5	SLC16A6;	SLC16A12;SLC16A13;SLC16A1;SLC16A11;	yes	SLC16A1;SLC16A12;	Metabolic vs2; Trans-membrane proteins; Transporters;
32928	FBgn0086778	CG32538	nAChRalpha7	nicotinic Acetylcholine Receptor alpha7	X	13	740	2	CHRFAM7A;	CHRNA7;	yes	CHRNA7;	Ion channel; Trans-membrane proteins; Transporters;	abnormal neuroanatomy; abnormal neurophysiology; abnormal behavior; abnormal memory; abnormal jumping; chemical resistant;
32930	FBgn0031016	CG12199	kek5	kekkon 5	X	2	623	9	LRRC24;	LRIT3;SLITRK3;LRIT1;LRFN1;LRFN4;SLITRK4;LRFN5;LRIT2;	yes	LRFN5;LRIT3;	Trans-membrane proteins;	short lived; abnormal size;
32932	FBgn0031018	CG12200	narya	narya	X	8	452	2	RNF212;	RNF212B;
32933	FBgn0052533	CG32533	CG32533	uncharacterized protein	X	13	1100	1	DHX34;				RNA-binding; Spliceosome;	abnormal pain response; abnormal stress response;
32934	FBgn0031020	CG12202	Naa15-16	N(alpha)-acetyltransferase 15/16	X	13	740	2	NAA16;NAA15;		yes	NAA15;	Autophagy-related;	abnormal neuroanatomy;
32935	FBgn0020261	CG3291	pcm	pacman	X	13	1100	1	XRN1;					abnormal cell death; abnormal developmental rate; abnormal flight; abnormal pain response; abnormal size; semi-sterile; abnormal stress response; female semi-sterile; semi-fertile; abnormal wound healing;
32936	FBgn0031021	CG12203	ND-18	NADH dehydrogenase (ubiquinone) 18 kDa subunit	X	13	1100	1	NDUFS4;		yes	NDUFS4;	Metabolic vs2; Mitochondrial;	abnormal feeding behavior; abnormal locomotor behavior; abnormal behavior; abnormal size; short lived;
32937	FBgn0031022	CG12204	CG12204	uncharacterized protein	X	5	301	1	SNRNP48;					abnormal flight;
32938	FBgn0027621	CG3400	Pfrx	6-phosphofructo-2-kinase	X	13	650	4	PFKFB1;PFKFB4;	PFKFB2;PFKFB3;			Metabolic vs2; Kinases;	abnormal flight; chemical resistant; abnormal sleep;
32939	FBgn0031023	CG14200	CG14200	uncharacterized protein	X	1	203	4	HMGN5;	HMGN2;HMGN3;HMGN4;			Transcription factor/DNA binding;
32940	FBgn0027291	CG12233	Idh3a	Isocitrate dehydrogenase 3a	X	13	1100	1	IDH3A;		yes	IDH3A;	Mitochondrial; Metabolic vs2;	abnormal locomotor behavior; abnormal behavior; abnormal neurophysiology;
32941	FBgn0261573	CG42687	CoRest	CoRest	X	12	740	3	RCOR1;RCOR2;	RCOR3;			Transcription factor/DNA binding;	abnormal behavior; abnormal memory;
32942	FBgn0031026	CG12231	CG12231	uncharacterized protein	X	7	110	1	DESI2;
32943	FBgn0052532	CG32532	CG32532	uncharacterized protein	X	5	911	2	PROP1;	RHOXF1;	yes	PROP1;RHOXF1;	Transcription factor/DNA binding;
32946	FBgn0026430	CG3917	Grip84	Gamma-tubulin ring protein 84	X	13	1100	1	TUBGCP2;		yes	TUBGCP2;	Cytoskeletal;	abnormal cell cycle; sterile; male sterile;
32947	FBgn0000257	CG12230	car	carnation	X	13	1100	1	VPS33A;		yes	VPS33A;	Autophagy-related;	abnormal eye color; abnormal cell death; abnormal cell number; short lived;
32948	FBgn0031030	CG14217	Tao	Tao	X	12	1100	3	TAOK1;	TAOK2;TAOK3;	yes	TAOK2;TAOK1;	Receptors; Autophagy-related; Kinases;	abnormal neuroanatomy; abnormal pain response; abnormal cell number; abnormal chemosensitive behavior; abnormal cell size; abnormal behavior; abnormal size; sterile; abnormal stress response; female sterile;
32950	FBgn0031032	CG14204	CG14204	uncharacterized protein	X		100	1	OACYLP;				Trans-membrane proteins;
32951	FBgn0031033	CG14219	CG14219	uncharacterized protein	X		100	1	OACYLP;				Trans-membrane proteins;
32952	FBgn0031034	CG14205	CG14205	uncharacterized protein	X		100	1	OACYLP;				Trans-membrane proteins; Metabolic vs2;
32953	FBgn0285947	CG14206	RpS10b	Ribosomal protein S10b	X	11	830	2	RPS10;	RPS10-NUDT3;	yes	RPS10;	Mitochondrial; Ribosome;	abnormal developmental rate; abnormal cell cycle; decreased fecundity;
32954	FBgn0031036	CG14220	CG14220	uncharacterized protein	X	13	1100	1	SUDS3;
32955	FBgn0031037	CG14207	CG14207	uncharacterized protein	X	6	442	7	HSPB1;	CRYAA;HSPB9;HSPB7;HSPB8;CRYAB;HSPB2;	yes	CRYAA;CRYAB;HSPB1;HSPB8;HSPB7;	Chaperone and heat shock proteins; Mitochondrial;
32958	FBgn0031040	CG14210	CG14210	uncharacterized protein	X	10	1100	1	CCDC86;					abnormal neuroanatomy;
32961	FBgn0031042	CG14221	CG14221	uncharacterized protein	X	5	470	2	NME9;	NME8;			Metabolic vs2;
32962	FBgn0031043	CG14222	Naa20A	N(alpha)-acetyltransferase 20 A	X	13	1100	1	NAA20;		yes	NAA20;		abnormal flight;
32963	FBgn0031044	CG14211	MKP-4	MAPK Phosphatase 4	X	13	1100	1	DUSP12;				Phosphatases;	female semi-sterile; semi-sterile;
32964	FBgn0031045	CG14212	CG14212	uncharacterized protein	X	9	110	2	PHOSPHO1;	PHOSPHO2;			Phosphatases; Metabolic vs2;
32965	FBgn0087008	CG12238	e(y)3	enhancer of yellow 3	X	8	1100	1	PHF10;				Transcription factor/DNA binding; Ubiquitin-related;	abnormal body size; abnormal cell cycle; sterile; modifier of variegation; female sterile; abnormal size;
32966	FBgn0031047	CG14213	Rcd-1	Required for cell differentiation 1	X	13	1100	1	CNOT9;		yes	CNOT9;		abnormal cell number; abnormal size; semi-fertile; male semi-fertile;
32967	FBgn0031048	CG12237	CG12237	uncharacterized protein	X	13	1100	2	PHOSPHO2;	PHOSPHO1;			Phosphatases; Metabolic vs2;	semi-sterile; female semi-sterile;
32968	FBgn0031049	CG14214	Sec61gamma	Sec61 gamma subunit	X	13	1100	1	SEC61G;				Trans-membrane proteins;	abnormal pain response; abnormal stress response;
32969	FBgn0031050	CG12235	Arp10	Actin-related protein 10	X	12	1100	1	ACTR10;				Cytoskeletal;	abnormal pain response; abnormal stress response;
32970	FBgn0031051	CG12234	Ranbp21	Ranbp21	X	13	1100	1	XPO5;		yes	XPO5;	Trans-membrane proteins;	short lived;
32971	FBgn0031052	CG14215	Elys	elys	X	10	1100	1	AHCTF1;					sterile; decreased occurrence of cell division; female sterile;
32973	FBgn0031054	CG14216	Ssu72	Ssu72 CTD phosphatase	X	13	1100	4	SSU72;	SSU72L6;SSU72L3;SSU72L2;			Transcription factor/DNA binding; Phosphatases;	female semi-sterile; semi-sterile;
32974	FBgn0004057	CG12529	Zw	Zwischenferment	X	13	1100	1	G6PD;		yes	G6PD;	Metabolic vs2;	abnormal memory; abnormal body color; abnormal oxidative stress response; abnormal behavior; abnormal stress response; abnormal size;
32976	FBgn0043903	CG14226	dome	domeless	X	2	400	1	PTPRQ;		yes	PTPRQ;	Receptors; Phosphatases; Major signaling pathways; Glycoproteins; Trans-membrane proteins;	abnormal locomotor behavior; abnormal developmental rate; abnormal cell death; abnormal feeding behavior; abnormal immune response; abnormal body size; abnormal memory; abnormal circadian rhythm; abnormal behavior; abnormal cell number; abnormal circadian behavior; female sterile; abnormal size; decreased occurrence of cell division; short lived; sterile;
32977	FBgn0031057	CG14224	Ubqn	Ubiquilin	X	13	1100	5	UBQLN1;	UBQLN4;UBQLNL;UBQLN2;UBQLN3;	yes	UBQLN2;	Metabolic vs2; Ubiquitin-related;	abnormal mating; abnormal flight; abnormal neurophysiology; abnormal cell number; abnormal neuroanatomy; abnormal locomotor behavior; abnormal cell death; abnormal behavior; abnormal mating behavior; abnormal memory; abnormal size; short lived; abnormal sensory perception; hypoactive; abnormal smell perception; decreased fecundity;
32978	FBgn0031058	CG14227	CG14227	uncharacterized protein	X	2	103	1	HABP2;				Trans-membrane proteins;
32979	FBgn0086384	CG14228	Mer	Merlin	X	13	1100	1	NF2;		yes	NF2;	Cytoskeletal; Major signaling pathways;	abnormal cell size; abnormal cell cycle; abnormal cell number; abnormal size; abnormal sensory perception; abnormal stress response; abnormal smell perception; male sterile; sterile;
32981	FBgn0010341	CG12530	Cdc42	Cell division cycle 42	X	12	1100	3	CDC42;	RHOQ;RHOJ;	yes	CDC42;	Major signaling pathways; Metabolic vs2; Cytoskeletal;	abnormal cell shape; abnormal behavior; abnormal memory; abnormal neurophysiology; abnormal cell polarity; abnormal neuroanatomy; abnormal immune response; abnormal cell migration; abnormal cell number; abnormal cell size; sterile; abnormal planar polarity; abnormal touch response; abnormal size; abnormal wound healing; chemical sensitive; abnormal stress response; male sterile; chemical resistan…
32982	FBgn0031060	CG14231	Tcs4	Threonyl-carbamoyl synthesis 4	X	13	1100	1	OSGEPL1;
32983	FBgn0031061	CG14232	CG14232	uncharacterized protein	X	12	1100	2	ACBD3;	TMED8;			Trans-membrane proteins;
32984	FBgn0031062	CG14230	CG14230	uncharacterized protein	X	8	1100	1	NOL8;				RNA-binding;	abnormal neuroanatomy; abnormal cell number;
32986	FBgn0031064	CG12531	CG12531	uncharacterized protein	X	13	1100	1	SLC7A14;		yes	SLC7A14;	Metabolic vs2; Trans-membrane proteins; Transporters;
32987	FBgn0010380	CG12532	AP-1-2beta	Adaptor Protein complex 1/2, beta subunit	X	13	1100	2	AP1B1;	AP2B1;	yes	AP1B1;		abnormal behavior; abnormal pain response; abnormal neuroanatomy; abnormal locomotor behavior; melanotic mass phenotype; abnormal stress response; short lived; abnormal size;
32988	FBgn0031065	CG14234	CG14234	uncharacterized protein	X	13	1100	1	TMEM198;				Trans-membrane proteins;	abnormal flight;
32989	FBgn0031066	CG14235	COX6B	Cytochrome c oxidase subunit 6B	X	13	1100	2	COX6B1;	COX6B2;	yes	COX6B1;	Metabolic vs2; Mitochondrial;	abnormal neuroanatomy;
32990	FBgn0052528	CG32528	parvin	parvin	X	13	1100	3	PARVB;	PARVA;PARVG;				abnormal flight; abnormal body size; abnormal cell shape; abnormal cell migration; abnormal cell death; abnormal size;
32991	FBgn0031068	CG12534	Alr	Augmenter of liver regeneration	X	13	1100	1	GFER;		yes	GFER;	Mitochondrial;
32992	FBgn0031069	CG12703	Abcd3	ATP binding cassette subfamily D member 3	X	13	1100	4	ABCD3;	ABCD1;ABCD2;ABCD4;	yes	ABCD1;ABCD3;ABCD4;	Trans-membrane proteins; Peroxisomal; Autophagy-related; Metabolic vs2; Transporters;
32993	FBgn0031070	CG12702	CG12702	uncharacterized protein	X	6	1100	1	CIP2A;
32995	FBgn0026174	CG12700	SkpD	SKP1-related D	X	8	110	1	SKP1;				Ubiquitin-related;
32996	FBgn0026175	CG11941	SkpC	SKP1-related C	X	8	110	1	SKP1;				Ubiquitin-related;
32997	FBgn0031074	CG11942	SkpE	SKP1-related E	X	7	110	1	SKP1;				Transcription factor/DNA binding; Ubiquitin-related;	abnormal neuroanatomy; abnormal pain response; abnormal body color; abnormal stress response;
33000	FBgn0052529	CG32529	Hers	Histone gene-specific Epigenetic Repressor in late S phase	X	7	1100	1	BAHD1;					modifier of variegation;
33001	FBgn0031077	CG15618	THADA	THADA	X	11	1100	1	THADA;				Ion channel;	abnormal cold stress response; abnormal starvation stress response; abnormal temperature response; abnormal stress response;
33002	FBgn0031078	CG11943	Nup205	Nucleoporin 205kD	X	13	1100	1	NUP205;					abnormal gravitaxis; abnormal neuroanatomy;
33003	FBgn0261811	CG11940	pico	pico	X	10	920	5	RAPH1;	GRB10;GRB14;GRB7;APBB1IP;	yes	GRB7;GRB10;		abnormal cell number; abnormal body size; abnormal cell size; short lived; abnormal sleep; abnormal size;
33005	FBgn0031081	CG9565	Nep3	Neprilysin 3	X	13	1100	2	ECE1;	ECE2;			Trans-membrane proteins; Methyltransferase; Glycoproteins;	abnormal heat stress response; abnormal stress response; abnormal temperature response;
33006	FBgn0031082	CG17003	lky	leaky	X	11	830	1	ATAT1;					abnormal body color; abnormal pain response; abnormal stress response;
33007	FBgn0053517	CG33517	Dop2R	Dopamine 2-like receptor	X	7	1100	3	DRD2;	DRD3;DRD4;	yes	DRD2;DRD3;DRD4;	GPCRs; Trans-membrane proteins; Receptors;	abnormal behavior; abnormal feeding behavior; abnormal locomotor behavior; abnormal memory; abnormal sleep;
33010	FBgn0031086	CG9571	fd19B	forkhead domain 19B	X	5	713	8	FOXJ3;	FOXL2;FOXG1;FOXI1;FOXJ2;FOXD4L1;FOXI2;FOXD4L5;	yes	FOXL2;FOXG1;FOXI1;	Transcription factor/DNA binding;	abnormal neuroanatomy;
33013	FBgn0031089	CG9572	aspr	asperous	X	1	103	1	STAB2;				Matrisome;
33014	FBgn0031090	CG9575	Rab35	Rab35	X	12	1100	1	RAB35;		yes	RAB35;		abnormal neurophysiology; abnormal neuroanatomy; abnormal planar polarity;
33015	FBgn0031091	CG9576	Phf7	PHD finger protein 7	X	11	1010	4	PHF7;	G2E3;PHF6;PHF11;	yes	PHF7;PHF6;		abnormal cell number; decreased fecundity; sterile; female sterile;
33016	FBgn0031092	CG9577	CG9577	uncharacterized protein	X	13	1100	1	ECH1;				Mitochondrial; Metabolic vs2; Peroxisomal;
33017	FBgn0031093	CG9581	CG9581	uncharacterized protein	X	12	1100	1	XPNPEP3;		yes	XPNPEP3;	Mitochondrial;
33018	FBgn0031094	CG9578	CG9578	uncharacterized protein	X	12	1100	1	TIPRL;
33019	FBgn0000084	CG9579	AnxB10	Annexin B10	X	10	920	11	ANXA8L1;	ANXA2;ANXA3;ANXA5;ANXA6;ANXA7;ANXA13;ANXA9;ANXA10;ANXA8;ANXA1;	yes	ANXA1;ANXA7;	Transporters; Cytoskeletal; Matrisome; Ion channel;
33024	FBgn0031098	CG17068	CG17068	uncharacterized protein	X	4	335	3	BTBD2;	BTBD1;BTBD6;			Transcription factor/DNA binding; Ubiquitin-related;	abnormal body color;
33025	FBgn0015789	CG17060	Rab10	Rab10	X	10	1100	4	RAB10;	RAB8A;RAB13;RAB8B;				abnormal body color; abnormal size; sterile; hyperactive;
33026	FBgn0031099	CG17065	CG17065	uncharacterized protein	X	13	1100	1	AMDHD2;				Metabolic vs2;
33028	FBgn0031100	CG1504	CG1504	uncharacterized protein	X	1	101	3	ISLR2;LRRC17;ISLR;
33033	FBgn0027334	CG11738	l(1)G0004	lethal (1) G0004	X	13	1100	1	PNO1;				RNA-binding;	abnormal neuroanatomy; short lived;
33034	FBgn0031106	CG1467	Syx16	Syntaxin 16	X	13	1100	1	STX16;		yes	STX16;	Receptors; Trans-membrane proteins;	short lived;
33035	FBgn0031107	CG11734	HERC2	HECT and RLD domain containing protein 2	X	12	1100	2	HERC2;	HERC1;	yes	HERC2;HERC1;	Ubiquitin-related;	abnormal cell number; abnormal neuroanatomy;
33036	FBgn0031108	CG15459	CG15459	uncharacterized protein	X	7	470	1	ATP5MK;		yes	ATP5MK;
33043	FBgn0031114	CG1676	cactin	cactin	X	12	1100	1	CACTIN;				Spliceosome; Trans-membrane proteins;	abnormal cell shape; abnormal neuroanatomy; abnormal cell migration; abnormal cell polarity;
33044	FBgn0031115	CG11710	CG11710	uncharacterized protein	X	13	1100	1	TRIP4;		yes	TRIP4;	Transcription factor/DNA binding;
33045	FBgn0002641	CG1692	mal	maroon-like	X	13	1100	1	MOCOS;		yes	MOCOS;	Metabolic vs2;	abnormal eye color; abnormal oxidative stress response; chemical sensitive; male sterile; sterile; abnormal stress response;
33046	FBgn0031116	CG1695	CG1695	uncharacterized protein	X	13	740	2	SGSM2;	SGSM1;
33047	FBgn0031117	CG1702	GstT3	Glutathione S transferase T3	X	13	560	3	GSTT1;	GSTT2;GSTT2B;	yes	GSTT1;	Metabolic vs2;
33048	FBgn0031118	CG1412	RhoGAP19D	Rho GTPase activating protein at 19D	X	8	650	2	ARHGAP21;	ARHGAP23;				abnormal cell shape;
33049	FBgn0031119	CG1812	CG1812	uncharacterized protein	X	7	722	16	KLHL22;	KLHDC7B;KLHL31;KBTBD13;KLHL34;KLHDC7A;KLHL33;KLHL42;KLHL32;KLHL15;KLHL14;KLHL9;KLHL26;KBTBD11;KLHL36;KLHL13;	yes	KLHL15;KBTBD13;	Ubiquitin-related;
33051	FBgn0259162	CG42267	RunxB	Runt related B	X	8	560	3	RUNX2;	RUNX1;RUNX3;	yes	RUNX2;RUNX1;RUNX3;	Transcription factor/DNA binding;
33056	FBgn0031126	CG1829	Cyp6v1	Cytochrome P450 6v1	X	7	92	6	TBXAS1;	CYP3A4;CYP3A7-CYP3A51P;CYP3A5;CYP3A7;CYP3A43;	yes	CYP3A4;TBXAS1;	Trans-membrane proteins; Metabolic vs2;	abnormal size;
33059	FBgn0003300	CG1849	run	runt	X	7	551	3	RUNX2;RUNX1;	RUNX3;	yes	RUNX2;RUNX1;RUNX3;	Transcription factor/DNA binding;	abnormal cell shape; abnormal cell polarity; abnormal neuroanatomy; abnormal cell adhesion; abnormal planar polarity; sterile; male sterile;
33064	FBgn0031132	CG15450	CG15450	uncharacterized protein	X	9	380	2	GPAT3;	GPAT4;			Metabolic vs2;
33068	FBgn0261624	CG42707	I-3	Inhibitor-3	X	10	200	1	PPP1R11;
33072	FBgn0261675	CG12092	Npc1b	Niemann-Pick type C-1b	X	9	110	2	NPC1;	NPC1L1;	yes	NPC1;	Metabolic vs2; Receptors; Trans-membrane proteins; Transporters;	cell lethal;
33073	FBgn0011834	CG2071	Ser6	Serine protease 6	X	3	209	2	TPSD1;	CFD;	yes	CFD;	Serine proteases;
33074	FBgn0031141	CG1304	CG1304	uncharacterized protein	X	3	209	2	TPSD1;	CFD;	yes	CFD;	Trans-membrane proteins;
33076	FBgn0031143	CG1532	CG1532	uncharacterized protein	X	13	1100	1	GLOD4;				Mitochondrial;	abnormal neuroanatomy;
33078	FBgn0031145	CG1740	Ntf-2	Nuclear transport factor-2	X	12	1100	1	NUTF2;					female sterile; sterile; short lived;
33081	FBgn0031148	CG1753	Cbs	Cystathionine beta-synthase	X	13	1010	2	CBS;	LOC102724560;	yes	CBS;	Metabolic vs2;	short lived;
33082	FBgn0031149	CG1518	Stt3A	Catalytic subunit 3A of the oligosaccharyltransferase complex	X	13	1100	2	STT3A;	STT3B;	yes	STT3A;STT3B;	Trans-membrane proteins; Metabolic vs2;	abnormal flight;
33083	FBgn0031150	CG32513	bves	bves	X	11	1100	3	POPDC1;	POPDC2;POPDC3;	yes	POPDC1;POPDC2;POPDC3;	Trans-membrane proteins;	chemical resistant; hyperactive;
33085	FBgn0052512	CG32512	CG32512	uncharacterized protein	X	9	1100	1	TMEM205;				Trans-membrane proteins;
33090	FBgn0031157	CG1503	CG1503	uncharacterized protein	X	8	110	1	SENP8;				Ubiquitin-related;
33093	FBgn0003950	CG1501	unc	uncoordinated	X	2	200	1	OFD1;		yes	OFD1;		abnormal neurophysiology; abnormal behavior; abnormal auditory perception; abnormal locomotor behavior; abnormal sensory perception; abnormal touch perception; abnormal touch response;
33094	FBgn0031161	CG15445	CG15445	uncharacterized protein	X	13	830	1	NUB1;				Ubiquitin-related;	abnormal locomotor behavior; abnormal behavior; abnormal neuroanatomy;
33097	FBgn0031164	CG1724	CG1724	uncharacterized protein	X	13	650	2	TIMM17A;	TIMM17B;			Trans-membrane proteins; Transporters;	short lived;
33102	FBgn0031169	CG1494	CG1494	uncharacterized protein	X	6	71	1	ABCA3;		yes	ABCA3;	Trans-membrane proteins; Transporters;
33103	FBgn0031170	CG1718	Abca3	ATP binding cassette subfamily A member 3	X	13	1100	7	ABCA3;	ABCA1;ABCA10;ABCA9;ABCA8;ABCA6;ABCA5;	yes	ABCA1;ABCA3;ABCA10;	Receptors; Metabolic vs2; Trans-membrane proteins; Transporters;	abnormal neuroanatomy; abnormal learning; abnormal circadian rhythm; abnormal locomotor behavior; abnormal behavior; abnormal circadian behavior; hyperactive;
33104	FBgn0031171	CG1801	CG1801	uncharacterized protein	X	5	443	3	ABCA5;	ABCA2;ABCA3;	yes	ABCA2;ABCA3;	Trans-membrane proteins; Transporters;
33105	FBgn0020369	CG1489	Rpt6	Regulatory particle triple-A ATPase 6	X	12	1100	1	PSMC5;		yes	PSMC5;	Autophagy-related; Proteasome;	abnormal size; short lived;
33107	FBgn0029067	CG1696	Dd	Dullard	X	13	1100	2	CTDNEP1;	CTDSPL2;	yes	CTDNEP1;	Phosphatases; Metabolic vs2;	semi-sterile; female semi-sterile;
33108	FBgn0031174	CG1486	CG1486	uncharacterized protein	X	13	1100	1	PDXDC1;				Metabolic vs2;
33109	FBgn0015558	CG1693	tty	tweety	X	12	920	3	TTYH3;	TTYH2;TTYH1;			Trans-membrane proteins; Ion channel;
33110	FBgn0000709	CG1484	fliI	flightless I	X	13	1100	1	FLII;		yes	FLII;	Cytoskeletal;	abnormal flight;
33111	FBgn0015379	CG17051	dod	dodo	X	13	1100	1	PIN1;		yes	PIN1;		abnormal circadian behavior; abnormal DNA repair; abnormal cell death; abnormal learning; abnormal behavior; abnormal memory; abnormal cell number; abnormal circadian rhythm; abnormal locomotor behavior; semi-sterile; male semi-sterile; female semi-fertile; abnormal stress response; semi-fertile;
33112	FBgn0015527	CG1685	peng	penguin	X	13	1100	1	PUM3;				RNA-binding;
33114	FBgn0011710	CG1403	Septin1	Septin 1	X	11	1100	5	SEPTIN2;	SEPTIN12;SEPTIN3;SEPTIN4;SEPTIN9;	yes	SEPTIN4;SEPTIN9;SEPTIN12;	Cytoskeletal;
33117	FBgn0003423	CG1417	slgA	sluggish A	X	13	1100	2	PRODH;	PRODH2;	yes	PRODH;	Metabolic vs2; Mitochondrial;	abnormal behavior; abnormal locomotor behavior; hypoactive; abnormal size; abnormal sleep;
33118	FBgn0001565	CG1666	Ddx56	DEAD-box helicase 56	X	13	1100	1	DDX56;				RNA-binding;	abnormal neuroanatomy; cell lethal;
33119	FBgn0020272	CG1424	mst	misato	X	13	1100	1	MSTO1;		yes	MSTO1;	Cytoskeletal;	abnormal behavior; abnormal cell number; abnormal cell cycle; abnormal feeding behavior; abnormal cell death; cell lethal; short lived; abnormal size;
33125	FBgn0259245	CG42343	DIP-beta	Dpr-interacting protein beta	X	9	92	5	IGLON5;	LSAMP;OPCML;NTM;NEGR1;	yes	LSAMP;OPCML;NEGR1;	Trans-membrane proteins;	abnormal neuroanatomy;
33127	FBgn0031182	CG1644	Cyp6t1	Cytochrome P450 6t1	X	4	173	4	TBXAS1;	CYP3A4;CYP3A5;CYP3A43;	yes	CYP3A4;TBXAS1;	Metabolic vs2; Trans-membrane proteins;
33128	FBgn0031183	CG14621	CG14621	uncharacterized protein	X	13	1100	2	SLC35E1;	SLC35E2B;			Trans-membrane proteins; Transporters;
33130	FBgn0014395	CG14620	tilB	touch insensitive larva B	X	13	1100	2	DNAAF11;	LRRC46;	yes	DNAAF11;		abnormal circadian behavior; abnormal locomotor behavior; abnormal circadian rhythm; abnormal auditory perception; abnormal mating behavior; abnormal neuroanatomy; abnormal mating; abnormal behavior; male sterile; abnormal sensory perception; abnormal touch response; sterile;
33131	FBgn0266848	CG14614	wap	wings apart	X	13	1100	1	DCAF7;					abnormal cell number; abnormal body color; abnormal size;
33132	FBgn0031187	CG14619	Usp2	Ubiquitin specific protease 2	X	9	1100	2	USP2;	USP21;			Ubiquitin-related;	abnormal locomotor behavior; abnormal behavior; abnormal body color; abnormal immune response; short lived;
33133	FBgn0031188	CG14613	CG14613	uncharacterized protein	X	10	1100	1	FAM210A;				Mitochondrial; Trans-membrane proteins;
33134	FBgn0031189	CG14618	CG14618	uncharacterized protein	X	13	1100	2	TRMT10A;	TRMT10B;	yes	TRMT10A;	Methyltransferase;
33136	FBgn0031191	CG14617	Cp110	Centriolar coiled coil protein 110kDa	X	6	1100	1	CCP110;					abnormal behavior; abnormal locomotor behavior; abnormal touch response; decreased fecundity; male semi-sterile; semi-sterile;
33137	FBgn0027279	CG14616	l(1)G0196	lethal (1) G0196	X	13	920	2	PPIP5K2;	PPIP5K1;	yes	PPIP5K2;	Metabolic vs2; Phosphatases;
33139	FBgn0262866	CG17596	S6kII	Ribosomal protein S6 kinase II	X	13	1100	4	RPS6KA2;	RPS6KA1;RPS6KA3;RPS6KA6;	yes	RPS6KA2;RPS6KA3;RPS6KA6;	Metabolic vs2; Major signaling pathways; Kinases; Ribosome;	abnormal learning; abnormal neuroanatomy; abnormal memory; abnormal circadian rhythm; abnormal circadian behavior; abnormal locomotor behavior; abnormal neurophysiology; abnormal behavior; short lived; semi-fertile; semi-sterile; female semi-sterile;
33140	FBgn0031194	CG17598	CG17598	uncharacterized protein	X	13	920	3	PPM1H;	PPM1M;PPM1J;			Phosphatases;	semi-sterile; female semi-sterile;
33142	FBgn0031196	CG17599	Cluap1	Clusterin associated protein 1	X	12	1100	1	CLUAP1;					abnormal size;
33156	FBgn0002121	CG2671	l(2)gl	lethal (2) giant larvae	2L	13	1100	2	LLGL1;	LLGL2;	yes	LLGL1;	Cytoskeletal; Secreted proteins;	abnormal body size; abnormal cell migration; abnormal cell number; abnormal cell size; abnormal cell polarity; abnormal cell death; abnormal cell growth; abnormal neuroanatomy; abnormal cell adhesion; female sterile; abnormal planar polarity; melanotic mass phenotype; sterile; male sterile; abnormal size; decreased occurrence of cell division; cell lethal;
33162	FBgn0031213	CG11372	galectin	galectin	2L	13	740	12	LGALS4;	LGALS13;LGALS7B;LGALS9B;LGALS7;LGALS14;LGALS9C;LGALSL;LGALS8;LGALS3;CLC;LGALS9;	yes	LGALS7;	Matrisome; Autophagy-related;
33163	FBgn0031214	CG11374	CG11374	uncharacterized protein	2L	13	650	12	LGALS9C;	LGALS9;LGALS14;LGALS12;LGALS7B;LGALS13;LGALS7;LGALS4;LGALS3;CLC;LGALS9B;LGALS8;	yes	LGALS7;	Matrisome;
33165	FBgn0031216	CG11376	Zir	Zizimin-related	2L	13	1100	3	DOCK7;	DOCK6;DOCK8;	yes	DOCK6;DOCK8;DOCK7;		abnormal immune response;
33166	FBgn0031217	CG11377	Creld	Cysteine rich with EGF like domains	2L	12	1010	2	CRELD2;	CRELD1;	yes	CRELD1;
33167	FBgn0026787	CG12178	Nhe1	Na[+]/H[+] hydrogen exchanger 1	2L	13	1100	1	SLC9A8;				Trans-membrane proteins; Transporters;	short lived;
33170	FBgn0031220	CG4822	CG4822	uncharacterized protein	2L	9	110	2	ABCG1;	ABCG4;			Trans-membrane proteins; Metabolic vs2; Transporters;	abnormal behavior; abnormal chemosensitive behavior;
33171	FBgn0288229	CG3164	CG3164	uncharacterized protein	2L	11	101	3	ABCG4;	ABCG2;ABCG1;	yes	ABCG2;	Trans-membrane proteins; Transporters;	abnormal chemosensitive behavior; abnormal behavior; abnormal memory;
33172	FBgn0001142	CG2718	Gs1	Glutamine synthetase 1	2L	9	110	2	GLUL;	LGSN;	yes	GLUL;	Metabolic vs2; Mitochondrial;	abnormal immune response; chemical sensitive; female sterile; sterile; abnormal size;
33175	FBgn0031224	CG11454	CG11454	uncharacterized protein	2L	11	1100	2	RBM7;	RBM11;			RNA-binding;
33176	FBgn0259818	CG42399	CG42399	uncharacterized protein	2L	8	740	2	TOGARAM1;	TOGARAM2;	yes	TOGARAM1;		abnormal pain response; abnormal flight; abnormal stress response;
33178	FBgn0031227	CG3709	Pus10	Pseudouridine synthase 10	2L	12	1100	1	PUS10;				RNA-binding;
33179	FBgn0031228	CG11455	ND-15	NADH dehydrogenase (ubiquinone) 15 kDa subunit	2L	5	1100	1	NDUFS5;				Mitochondrial; Metabolic vs2;	abnormal flight; abnormal size;
33180	FBgn0031229	CG3436	CG3436	uncharacterized protein	2L	12	1100	1	SNRNP40;				Spliceosome;
33182	FBgn0031231	CG11488	mRpL10	mitochondrial ribosomal protein L10	2L	12	1100	1	MRPL10;				Ribosome; Mitochondrial;
33183	FBgn0031232	CG11617	CG11617	uncharacterized protein	2L	10	1100	1	MKX;		yes	MKX;	Transcription factor/DNA binding;	abnormal neuroanatomy;
33184	FBgn0031233	CG11490	Tbc1d15-17	TBC1 domain family member 15/17	2L	11	830	2	TBC1D17;	TBC1D15;				abnormal behavior; abnormal locomotor behavior;
33185	FBgn0266557	CG3696	kis	kismet	2L	10	920	4	CHD7;	CHD8;CHD9;CHD6;	yes	CHD7;CHD8;CHD9;	Peroxisomal; Transcription factor/DNA binding;	abnormal memory; abnormal behavior; abnormal neurophysiology; abnormal locomotor behavior; abnormal cell number; abnormal flight; abnormal neuroanatomy; abnormal size; decreased occurrence of cell division; modifier of variegation; short lived;
33187	FBgn0031235	CG13693	CG13693	uncharacterized protein	2L	9	1100	2	CFAP263;	CFAP184;
33190	FBgn0031238	CG3645	Dus1	Dihydrouridine synthase 1	2L	13	1100	1	DUS1L;
33191	FBgn0031239	CG17075	CG17075	uncharacterized protein	2L	9	1100	3	ZDHHC1;	ZDHHC11;ZDHHC11B;			Trans-membrane proteins;
33192	FBgn0031240	CG3345	CG3345	uncharacterized protein	2L	3	702	1	FSIP2;		yes	FSIP2;
33196	FBgn0003444	CG11561	smo	smoothened	2L	12	1100	1	SMO;		yes	SMO;	Major signaling pathways; Trans-membrane proteins; Receptors; GPCRs;	abnormal cell number; abnormal immune response; abnormal cell death; abnormal cell cycle; decreased occurrence of cell division; abnormal size; short lived;
33197	FBgn0031244	CG11601	CG11601	uncharacterized protein	2L	13	290	2	AIG1;	ADTRP;			Trans-membrane proteins;
33198	FBgn0031245	CG3625	CG3625	uncharacterized protein	2L	13	1100	2	AIG1;	ADTRP;			Trans-membrane proteins;
33199	FBgn0025686	CG11592	Amnionless	amnionless	2L	9	1100	1	AMN;		yes	AMN;	Trans-membrane proteins;	abnormal behavior; abnormal aging; abnormal pain response; abnormal locomotor behavior; short lived; chemical sensitive; abnormal stress response;
33200	FBgn0031247	CG11562	CG11562	uncharacterized protein	2L	11	1000	1	PET117;				Trans-membrane proteins; Mitochondrial;
33201	FBgn0017457	CG3582	U2af38	U2 small nuclear riboprotein auxiliary factor 38	2L	12	1010	3	U2AF1;	U2AF1L4;LOC102724594;	yes	U2AF1;	Spliceosome; RNA-binding;	abnormal size; sterile; female sterile;
33202	FBgn0024352	CG2720	Stip1	Stress induced phosphoprotein 1	2L	12	1100	1	STIP1;				Chaperone and heat shock proteins;	abnormal cell death;
33203	FBgn0020622	CG2699	Pi3K21B	Pi3K21B	2L	12	1010	3	PIK3R3;	PIK3R1;PIK3R2;	yes	PIK3R1;PIK3R2;PIK3R3;	Major signaling pathways; Metabolic vs2;	abnormal cell size; abnormal developmental rate; abnormal body size; chemical sensitive; abnormal size; decreased occurrence of cell division; abnormal planar polarity;
33204	FBgn0004611	CG4574	Plc21C	Phospholipase C at 21C	2L	13	920	12	PLCB1;	PLCB2;PLCB3;PLCB4;PLCD1;PLCL1;PLCH2;PLCH1;PLCE1;PLCD4;PLCZ1;PLCD3;	yes	PLCB2;PLCB3;PLCB4;PLCD1;PLCH1;PLCB1;PLCE1;PLCD4;PLCZ1;	Metabolic vs2;	abnormal circadian rhythm; abnormal behavior; abnormal developmental rate; abnormal neurophysiology; abnormal smell perception; abnormal sensory perception; photoperiod response variant;
33205	FBgn0031248	CG11912	CG11912	uncharacterized protein	2L	5	403	3	CTRC;	CTRB1;CTRB2;			Serine proteases;
33206	FBgn0031249	CG11911	CG11911	uncharacterized protein	2L	2	202	3	CELA2A;CELA3A;CELA3B;		yes	CELA2A;	Serine proteases;
33207	FBgn0031250	CG11907	Ent1	Equilibrative nucleoside transporter 1	2L	11	1100	3	SLC29A1;	SLC29A3;SLC29A2;	yes	SLC29A3;	Trans-membrane proteins; Transporters;
33208	FBgn0000061	CG3935	al	aristaless	2L	6	1100	3	ARX;	ALX3;ALX1;	yes	ALX3;ALX1;ARX;	Transcription factor/DNA binding;	abnormal mating; female sterile; sterile;
33210	FBgn0003278	CG4033	Polr1B	RNA polymerase I subunit B	2L	13	1100	1	POLR1B;		yes	POLR1B;		abnormal cell number; abnormal cell size; abnormal neuroanatomy; abnormal cell death; abnormal developmental rate;
33211	FBgn0264855	CG4260	AP-2alpha	Adaptor Protein complex 2, alpha subunit	2L	13	920	2	AP2A2;	AP2A1;				abnormal cell number; abnormal neuroanatomy; abnormal cell cycle; abnormal locomotor behavior; abnormal flight; abnormal behavior; abnormal pain response; abnormal neurophysiology; melanotic mass phenotype; abnormal size; abnormal stress response;
33212	FBgn0263933	CG4063	ebi	ebi	2L	13	1100	3	TBL1X;	TBL1XR1;TBL1Y;	yes	TBL1X;TBL1XR1;	Metabolic vs2;	abnormal oxidative stress response; abnormal cell cycle; abnormal cell number; abnormal body size; abnormal neuroanatomy; abnormal size; cell lethal; female semi-sterile; abnormal stress response; semi-sterile;
33213	FBgn0031252	CG13690	CG13690	uncharacterized protein	2L	13	1100	1	RNASEH2A;		yes	RNASEH2A;	Metabolic vs2; RNA-binding;
33214	FBgn0002593	CG4087	RpLP1	Ribosomal protein LP1	2L	12	1100	1	RPLP1;				Ribosome; Mitochondrial;	abnormal developmental rate; abnormal size;
33215	FBgn0031253	CG11885	CG11885	uncharacterized protein	2L	4	1001	1	PSMG3;
33216	FBgn0031254	CG13692	CG13692	uncharacterized protein	2L	11	1100	1	ARL16;
33217	FBgn0031255	CG13691	BBS8	Bardet-Biedl syndrome 8	2L	12	1100	1	TTC8;		yes	TTC8;
33218	FBgn0004583	CG4114	ex	expanded	2L	8	1100	2	FRMD1;	FRMD6;			Cytoskeletal; Major signaling pathways;	abnormal cell growth; abnormal cell death; abnormal cell migration; abnormal cell size; abnormal neuroanatomy; abnormal cell cycle; abnormal locomotor behavior; abnormal behavior; abnormal cell number; abnormal planar polarity; abnormal size;
33219	FBgn0015924	CG4280	crq	croquemort	2L	9	461	2	SCARB1;	SCARB2;	yes	SCARB2;	Trans-membrane proteins; Receptors; Metabolic vs2;	abnormal immune response; abnormal cell death; abnormal neuroanatomy; short lived;
33220	FBgn0031256	CG4164	shv	shriveled	2L	13	1100	1	DNAJB11;		yes	DNAJB11;	Chaperone and heat shock proteins;	abnormal neuroanatomy; abnormal cell number; abnormal neurophysiology; sterile; short lived; abnormal size; male sterile;
33223	FBgn0027592	CG4184	MED15	Mediator complex subunit 15	2L	12	1100	1	MED15;				Transcription factor/DNA binding;	abnormal cell death; hypoactive;
33224	FBgn0043364	CG4427	cbt	cabut	2L	5	1100	5	KLF11;	KLF14;KLF10;KLF13;KLF16;	yes	KLF10;KLF11;KLF16;	Transcription factor/DNA binding;	abnormal developmental rate; abnormal locomotor behavior; abnormal neuroanatomy; abnormal circadian rhythm; abnormal cell polarity; abnormal behavior; abnormal cell number; abnormal size; decreased occurrence of cell division;
33225	FBgn0003963	CG2762	ush	u-shaped	2L	8	1100	2	ZFPM1;	ZFPM2;	yes	ZFPM2;	Transcription factor/DNA binding; Methyltransferase;	abnormal cell number; abnormal size; abnormal planar polarity;
33226	FBgn0010602	CG3018	lwr	lesswright	2L	12	1100	1	UBE2I;				Metabolic vs2; Ubiquitin-related;	abnormal cell number; abnormal neuroanatomy; abnormal cell cycle; abnormal developmental rate; abnormal immune response; abnormal size; melanotic mass phenotype; modifier of variegation; decreased occurrence of cell division;
33227	FBgn0031260	CG11840	Spp	Signal peptide peptidase	2L	13	1100	1	HM13;				Trans-membrane proteins;
33228	FBgn0031261	CG11822	nAChRbeta3	nicotinic Acetylcholine Receptor beta3	2L	5	731	4	HTR3E;HTR3A;	HTR3B;HTR3C;	yes	HTR3A;HTR3C;	Glycoproteins; Ion channel; Trans-membrane proteins; Transporters;
33229	FBgn0005660	CG2914	Ets21C	Ets at 21C	2L	7	371	4	FEV;	ERG;ETV3;FLI1;	yes	ERG;FLI1;FEV;	Transcription factor/DNA binding; Major signaling pathways;	abnormal immune response; abnormal cell number; abnormal cell death; abnormal oxidative stress response; abnormal aging; abnormal stress response; decreased occurrence of cell division;
33230	FBgn0260933	CG11838	rempA	reduced mechanoreceptor potential A	2L	13	1100	1	IFT140;		yes	IFT140;		abnormal neurophysiology; abnormal locomotor behavior; abnormal behavior; abnormal auditory perception; abnormal sensory perception;
33231	FBgn0031263	CG2789	Tspo	Translocator protein	2L	13	1100	2	TSPO;	TSPO2;			Receptors; Metabolic vs2; Trans-membrane proteins; Mitochondrial;	abnormal cell death; abnormal oxidative stress response; chemical resistant; radiation resistant; abnormal stress response;
33232	FBgn0031264	CG11835	uncNacbeta	uncharacterized nascent polypeptide-associated complex beta subunit	2L	9	101	2	BTF3;BTF3L4;				Transcription factor/DNA binding;
33234	FBgn0021874	CG2863	Nle	Notchless	2L	13	1100	1	NLE1;					male sterile; sterile;
33235	FBgn0031266	CG2807	Sf3b1	Splicing factor 3b subunit 1	2L	13	1100	1	SF3B1;		yes	SF3B1;	Spliceosome;	abnormal neuroanatomy; abnormal cell number;
33236	FBgn0031267	CG13688	Ipk2	Inositol phosphate kinase 2	2L	10	1100	1	IPMK;				Metabolic vs2; Kinases;	abnormal cell number; abnormal cell death; abnormal cell cycle; abnormal developmental rate; abnormal size; short lived; decreased occurrence of cell division;
33239	FBgn0023489	CG2819	Pph13	PvuII-PstI homology 13	2L	5	207	6	ALX3;	PROP1;ALX1;ESX1;RAX2;ARX;	yes	ALX3;PROP1;ALX1;RAX2;ARX;	Transcription factor/DNA binding;	abnormal phototaxis; abnormal neurophysiology;
33240	FBgn0010323	CG2851	Gsc	Goosecoid	2L	6	1100	2	GSC;	GSC2;	yes	GSC;	Transcription factor/DNA binding;
33242	FBgn0040106	CG13686	lectin-21Cb	lectin-21Cb	2L	5	704	2	CLEC3B;	COLEC10;	yes	CLEC3B;COLEC10;	Matrisome;
33244	FBgn0031273	CG2839	CG2839	uncharacterized protein	2L	3	203	6	REG1A;REG1B;REG4;	CD207;REG3G;REG3A;			Matrisome;
33245	FBgn0284247	CG17941	ds	dachsous	2L	11	1100	3	DCHS1;	DCHS2;CDH23;	yes	DCHS1;CDH23;	Major signaling pathways; Trans-membrane proteins; Receptors; Cytoskeletal;	abnormal cell number; abnormal flight; abnormal cell death; abnormal cell polarity; abnormal neuroanatomy; abnormal body weight; abnormal cell shape; abnormal size; abnormal planar polarity; female sterile; sterile; short lived;
33247	FBgn0026438	CG3159	Eaat2	Excitatory amino acid transporter 2	2L	12	1100	7	SLC1A2;	SLC1A1;SLC1A3;SLC1A4;SLC1A5;SLC1A6;SLC1A7;	yes	SLC1A1;SLC1A2;SLC1A3;SLC1A4;	Trans-membrane proteins; Transporters;	abnormal chemosensitive behavior; abnormal behavior; abnormal sleep;
33248	FBgn0031275	CG3022	GABA-B-R3	metabotropic GABA-B receptor subtype 3	2L	4	605	2	GPR156;	GABBR2;	yes	GABBR2;GPR156;	Trans-membrane proteins; Transcription factor/DNA binding; GPCRs; Receptors; Metabolic vs2;	abnormal circadian rhythm; abnormal sleep;
33252	FBgn0031279	CG3544	CG3544	uncharacterized protein	2L	12	110	1	XYLB;				Metabolic vs2; Kinases;	short lived;
33253	FBgn0000442	CG3324	Pkg21D	Protein kinase, cGMP-dependent at 21D	2L	8	1100	2	PRKG2;	PRKG1;	yes	PRKG1;PRKG2;	Kinases; Metabolic vs2;	abnormal locomotor behavior; abnormal behavior; abnormal cell migration; abnormal planar polarity;
33254	FBgn0086130	CG3561	Dbp21E2	DEAD box protein 21E2	2L	13	1100	1	DDX28;				RNA-binding;	abnormal neurophysiology; abnormal neuroanatomy;
33256	FBgn0031282	CG3639	Pex12	Peroxin 12	2L	12	1100	1	PEX12;		yes	PEX12;	Metabolic vs2; Trans-membrane proteins; Peroxisomal; Transporters;	abnormal developmental rate; abnormal cell cycle; sterile; male sterile;
33257	FBgn0031283	CG15880	CG15880	uncharacterized protein	2L	6	62	1	PGAP2;		yes	PGAP2;	Trans-membrane proteins;
33258	FBgn0031284	CG3876	PGAP2	Post-GPI attachment to proteins 2	2L	13	1100	1	PGAP2;		yes	PGAP2;	Trans-membrane proteins;
33259	FBgn0015621	CG3642	Clp	Clipper	2L	13	1100	2	CPSF4;	CPSF4L;			Spliceosome; RNA-binding;	abnormal neuroanatomy; abnormal starvation stress response; abnormal stress response;
33260	FBgn0031285	CG3662	CG3662	uncharacterized protein	2L	12	1010	3	ITM2C;	ITM2B;ITM2A;	yes	ITM2B;	Secreted proteins; Trans-membrane proteins;
33261	FBgn0031286	CG3862	CG3862	uncharacterized protein	2L	12	1102	1	RCC1L;				Mitochondrial;	abnormal neuroanatomy; abnormal locomotor behavior; abnormal flight; abnormal behavior;
33262	FBgn0010583	CG3727	dock	dreadlocks	2L	13	1100	2	NCK1;	NCK2;			Major signaling pathways; Metabolic vs2;	abnormal cell number; abnormal neurophysiology; abnormal neuroanatomy; abnormal behavior; abnormal locomotor behavior; abnormal size; decreased fecundity; short lived;
33263	FBgn0020304	CG3365	drongo	drongo	2L	8	1100	2	AGFG1;	AGFG2;				short lived;
33264	FBgn0031287	CG4291	CG4291	uncharacterized protein	2L	11	1100	1	WBP4;		yes	WBP4;	Spliceosome;
33265	FBgn0020545	CG3943	kraken	kraken	2L	11	830	1	SERHL2;				Peroxisomal;	abnormal pain response; abnormal stress response;
33267	FBgn0031289	CG13950	CG13950	uncharacterized protein	2L	3	326	8	CLC;LGALS13;	LGALS1;LGALS2;LGALS7;LGALS14;LGALS16;LGALS7B;	yes	LGALS7;	Matrisome;
33268	FBgn0029095	CG4276	aru	arouser	2L	12	650	4	EPS8L2;	EPS8L3;EPS8;EPS8L1;	yes	EPS8L2;	Ribosome;	abnormal behavior; abnormal memory; abnormal smell perception; abnormal sensory perception; chemical sensitive; chemical resistant;
33269	FBgn0020305	CG4258	dbe	dribble	2L	13	1100	1	KRR1;		yes	KRR1;	RNA-binding;	abnormal body size; cell lethal; abnormal size;
33270	FBgn0053526	CG33526	PNUTS	Phosphatase 1 nuclear targeting subunit	2L	9	1100	1	PPP1R10;				RNA-binding;	abnormal cell growth;
33271	FBgn0002936	CG3966	ninaA	neither inactivation nor afterpotential A	2L	5	91	2	PPIC;PPIB;		yes	PPIB;	Glycoproteins; Trans-membrane proteins;	abnormal behavior; abnormal neurophysiology; abnormal cell death; abnormal touch response;
33272	FBgn0031292	CG15824	CG15824	uncharacterized protein	2L	1	405	2	FBXO31;	HYDIN;	yes	HYDIN;FBXO31;		abnormal flight;
33275	FBgn0046113	CG4226	GluRIIC	Glutamate receptor IIC	2L	8	137	6	GRID2;	GRIK2;GRIK3;GRIK4;GRIK5;GRIK1;	yes	GRID2;GRIK2;GRIK3;GRIK4;GRIK5;	Trans-membrane proteins; Receptors; Ion channel; Transporters;	abnormal neuroanatomy; abnormal neurophysiology; paralytic;
33276	FBgn0028481	CG4341	Tmtc2	Transmembrane O-mannosyltransferase targeting cadherins 2	2L	12	1100	1	TMTC2;				Trans-membrane proteins;
33277	FBgn0031294	CG31795	IA-2	IA-2 protein tyrosine phosphatase	2L	11	1100	2	PTPRN;	PTPRN2;			Trans-membrane proteins; Phosphatases; Receptors;	abnormal cell number;
33279	FBgn0031296	CG4415	gNacalpha	germinal nascent polypeptide-associated complex alpha subunit	2L	7	173	3	NACAD;	NACA;NACA2;	yes	NACA;
33282	FBgn0015905	CG4426	ast	asteroid	2L	11	1100	1	ASTE1;					sterile; female sterile;
33283	FBgn0031298	CG4428	Atg4a	Autophagy-related 4a	2L	13	1100	4	ATG4A;	ATG4B;ATG4C;ATG4D;	yes	ATG4D;	Autophagy-related;	abnormal locomotor behavior; abnormal behavior; abnormal starvation stress response; abnormal stress response;
33284	FBgn0031299	CG4629	CG4629	uncharacterized protein	2L	9	1100	1	NIM1K;				Kinases;
33285	FBgn0261938	CG4644	PolrMT	RNA polymerase mitochondrial	2L	13	1100	1	POLRMT;		yes	POLRMT;	Transcription factor/DNA binding; Autophagy-related;	abnormal cell number; abnormal behavior; abnormal body size; abnormal developmental rate; abnormal locomotor behavior; short lived; female semi-sterile; abnormal size; semi-sterile;
33286	FBgn0031301	CG14339	CG14339	uncharacterized protein	2L	3	533	1	CFAP70;
33287	FBgn0031302	CG14340	CG14340	uncharacterized protein	2L	6	52	1	RGS7BP;
33289	FBgn0031304	CG4552	TBC1D23	TBC1 domain family member 23	2L	13	1100	1	TBC1D23;		yes	TBC1D23;		abnormal locomotor behavior; abnormal cell migration; abnormal behavior; abnormal size;
33292	FBgn0031307	CG4726	MFS3	Major Facilitator Superfamily Transporter 3	2L	6	101	6	SLC17A5;	SLC17A8;SLC17A6;SLC17A3;SLC17A2;SLC17A7;	yes	SLC17A5;SLC17A8;	Metabolic vs2; Trans-membrane proteins; Transporters;
33293	FBgn0283525	CG4749	l(2)10685	lethal (2) 10685	2L	10	1100	2	NSUN4;	NSUN3;	yes	NSUN3;	Methyltransferase; Mitochondrial;
33294	FBgn0031309	CG5041	Tfb4	Transcription factor B4	2L	13	1100	1	GTF2H3;				Transcription factor/DNA binding;
33295	FBgn0031310	CG4764	Vps29	Vacuolar protein sorting 29	2L	13	1100	1	VPS29;					abnormal locomotor behavior; abnormal neuroanatomy; abnormal neurophysiology; abnormal behavior; short lived;
33298	FBgn0031312	CG4775	Tango14	Transport and Golgi organization 14	2L	12	1100	1	NUS1;		yes	NUS1;	Metabolic vs2; Trans-membrane proteins;	abnormal locomotor behavior; abnormal flight; abnormal behavior; abnormal cell death; abnormal pain response; abnormal cell number; abnormal stress response;
33300	FBgn0031314	CG4785	IntS14	Integrator 14	2L	13	1100	1	INTS14;					short lived;
33301	FBgn0031315	CG14341	CG14341	uncharacterized protein	2L	7	1000	1	MEA1;
33304	FBgn0031318	CG4887	CG4887	uncharacterized protein	2L	13	830	3	RBM10;	RBM6;RBM5;	yes	RBM10;RBM6;RBM5;	RNA-binding; Spliceosome;	abnormal pain response; abnormal stress response;
33305	FBgn0031319	CG4896	CG4896	uncharacterized protein	2L	13	1100	3	RBM5;	RBM10;RBM6;	yes	RBM10;RBM6;RBM5;	RNA-binding;
33307	FBgn0031321	CG4947	Tgt	tRNA-guanine transglycosylase	2L	13	1100	1	QTRT1;
33308	FBgn0031322	CG5001	CG5001	uncharacterized protein	2L	13	1100	4	DNAJB5;	DNAJB1;DNAJB4;DNAJB13;	yes	DNAJB1;DNAJB4;DNAJB13;	Chaperone and heat shock proteins;
33312	FBgn0259229	CG42329	CG42329	uncharacterized protein	2L		100	1	OACYLP;				Trans-membrane proteins;
33313	FBgn0031327	CG5397	CG5397	uncharacterized protein	2L	3	51	4	CES1;CES3;CES5A;CES4A;		yes	CES1;	Glycoproteins;
33314	FBgn0041097	CG5423	robo3	roundabout 3	2L	8	470	3	ROBO3;	ROBO2;ROBO1;	yes	ROBO1;ROBO2;ROBO3;	Trans-membrane proteins; Receptors;	abnormal neurophysiology; abnormal neuroanatomy; abnormal size;
33317	FBgn0011294	CG5430	a5	antennal protein 5	2L	7	434	2	PEBP4;	PEBP1;	yes	PEBP1;PEBP4;	Secreted proteins;
33318	FBgn0031331	CG5440	CG5440	uncharacterized protein	2L	5	110	3	UBE2E3;	UBE2E2;UBE2E1;			Ubiquitin-related;
33319	FBgn0026141	CG5450	Cdlc2	Cytoplasmic dynein light chain 2	2L	12	920	2	DYNLL2;	DYNLL1;			Cytoskeletal;
33320	FBgn0031332	CG5556	CG5556	uncharacterized protein	2L	8	110	1	PUDP;
33321	FBgn0031333	CG5561	CG5561	uncharacterized protein	2L	8	110	1	PUDP;
33323	FBgn0031335	CG5565	CG5565	uncharacterized protein	2L	8	110	1	PUDP;				Phosphatases;	abnormal pain response; abnormal stress response;
33324	FBgn0053126	CG33126	NLaz	Neural Lazarillo	2L	12	1100	1	APOD;				Secreted proteins; Glycoproteins; Trans-membrane proteins;	abnormal oxidative stress response; abnormal mating; abnormal mating behavior; abnormal behavior; abnormal developmental rate; short lived; chemical sensitive; abnormal starvation stress response; chemical resistant; abnormal stress response;
33330	FBgn0051661	CG31661	CG31661	uncharacterized protein	2L	7	262	6	REN;	CTSD;CTSE;PGA5;PGC;NAPSA;	yes	CTSD;REN;		abnormal flight;
33332	FBgn0031344	CG7420	CG7420	uncharacterized protein	2L	11	1100	2	SERGEF;	RPGR;	yes	RPGR;
33337	FBgn0031347	CG10869	nis	no individualized sperm	2L	7	605	1	QRICH2;		yes	QRICH2;
33338	FBgn0051935	CG31935	Rab3GAP1	RAB3 GTPase activating protein subunit 1	2L	12	1100	1	RAB3GAP1;		yes	RAB3GAP1;
33339	FBgn0261509	CG14351	haf	hattifattener	2L	1	401	2	TRIL;	VASN;			Trans-membrane proteins;	abnormal body color; abnormal pain response; abnormal neuroanatomy; abnormal stress response;
33343	FBgn0086758	CG31666	chinmo	Chronologically inappropriate morphogenesis	2L	1	112	1	BTBD18;				Transcription factor/DNA binding; Ubiquitin-related;	abnormal locomotor behavior; abnormal cell shape; abnormal developmental rate; abnormal body size; abnormal behavior; abnormal neuroanatomy; abnormal cell cycle; abnormal cell number; short lived; abnormal size;
33346	FBgn0011570	CG17158	cpb	capping protein beta	2L	13	1100	1	CAPZB;				Cytoskeletal;	abnormal cell migration; abnormal developmental rate; abnormal neuroanatomy; semi-sterile; abnormal size;
33347	FBgn0031356	CG17660	CG17660	uncharacterized protein	2L	13	830	2	TMEM87A;TMEM87B;				Glycoproteins; Trans-membrane proteins;
33348	FBgn0031357	CG17642	mRpL48	mitochondrial ribosomal protein L48	2L	12	1100	1	MRPL48;				Mitochondrial; Ribosome;	abnormal body color;
33349	FBgn0086698	CG17657	frtz	fritz	2L	12	1100	1	WDPCP;		yes	WDPCP;	Major signaling pathways; Cytoskeletal;	semi-fertile; short lived; abnormal planar polarity;
33350	FBgn0031359	CG18317	Rim2	Replication in mitochondria 2	2L	13	1100	2	SLC25A36;	SLC25A33;	yes	SLC25A36;	Mitochondrial; Transporters;
33351	FBgn0000579	CG17654	Eno	Enolase	2L	13	1010	4	ENO1;	ENO2;ENO4;ENO3;	yes	ENO3;	Metabolic vs2; Mitochondrial;	abnormal flight; abnormal locomotor behavior; abnormal behavior; abnormal body size; abnormal size;
33353	FBgn0031361	CG17652	CG17652	uncharacterized protein	2L	13	1100	1	UTP23;
33354	FBgn0264494	CG17646	CG17646	uncharacterized protein	2L	9	110	2	ABCG1;	ABCG4;			Metabolic vs2; Trans-membrane proteins; Transporters;	abnormal behavior; abnormal memory; abnormal chemosensitive behavior;
33356	FBgn0027597	CG17712	CG17712	uncharacterized protein	2L	13	1100	2	GFOD1;	GFOD2;
33360	FBgn0031367	CG15623	c-cup	calcutta cup	2L	4	1100	1	NENF;
33361	FBgn0051665	CG31665	wry	weary	2L	6	1010	1	DNER;		yes	DNER;	Secreted proteins; Trans-membrane proteins;
33363	FBgn0051663	CG31663	CG31663	uncharacterized protein	2L	3	533	2	MFSD6L;	MFSD6;			Trans-membrane proteins; Metabolic vs2; Glycoproteins; Transporters;
33366	FBgn0031373	CG15358	CG15358	uncharacterized protein	2L	4	614	5	CD209;	MBL2;CLEC4M;COLEC10;SFTPA2;	yes	COLEC10;CD209;SFTPA2;	Matrisome;
33367	FBgn0031374	CG7337	Wdr62	WD repeat domain 62	2L	9	830	2	WDR62;	MAPKBP1;	yes	MAPKBP1;WDR62;		abnormal cell number; abnormal cell death; abnormal cell cycle; abnormal cell size; abnormal neuroanatomy; abnormal developmental rate; abnormal size;
33369	FBgn0267972	CG10908	Der-1	Derlin-1	2L	13	1100	1	DERL1;				Trans-membrane proteins;	abnormal cell number; abnormal flight;
33370	FBgn0031377	CG15356	CG15356	uncharacterized protein	2L	8	1100	1	EMSY;		yes	EMSY;
33371	FBgn0031378	CG15362	CG15362	uncharacterized protein	2L	11	380	1	HINT3;				Metabolic vs2;
33372	FBgn0031379	CG7289	CG7289	uncharacterized protein	2L	12	1100	1	KIAA2013;				Glycoproteins; Trans-membrane proteins;
33373	FBgn0001125	CG4233	Got2	Glutamate oxaloacetate transaminase 2	2L	13	1100	2	GOT2;	GOT1;	yes	GOT1;GOT2;	Metabolic vs2; Mitochondrial;	abnormal behavior; abnormal neurophysiology; abnormal locomotor behavior; abnormal size;
33374	FBgn0031381	CG7291	Npc2a	Niemann-Pick type C-2a	2L	11	1100	1	NPC2;		yes	NPC2;	Secreted proteins; Metabolic vs2;	short lived;
33377	FBgn0031384	CG4238	CG4238	uncharacterized protein	2L	13	1100	1	AREL1;				Trans-membrane proteins; Ubiquitin-related;
33379	FBgn0003557	CG4244	Su(dx)	Suppressor of deltex	2L	12	830	5	ITCH;	WWP1;WWP2;NEDD4;NEDD4L;	yes	NEDD4;WWP1;NEDD4L;ITCH;	Major signaling pathways; Ubiquitin-related;	abnormal cell number; abnormal cell size;
33384	FBgn0031388	CG12674	CG12674	uncharacterized protein	2L	3	52	1	PAF1;
33385	FBgn0031389	CG4259	CG4259	uncharacterized protein	2L	2	201	3	PRSS50;	PRSS55;PRSS54;
33386	FBgn0004507	CG7254	Glyp	Glycogen phosphorylase	2L	13	1100	3	PYGM;	PYGB;PYGL;	yes	PYGL;PYGM;	Mitochondrial; Spliceosome; Metabolic vs2;	abnormal cell cycle; abnormal developmental rate; abnormal locomotor behavior; abnormal body size; abnormal behavior; abnormal stress response; abnormal starvation stress response; short lived; abnormal size;
33389	FBgn0027509	CG7261	Tbcd	Tubulin-binding cofactor D	2L	13	1100	1	TBCD;		yes	TBCD;	Chaperone and heat shock proteins;	abnormal cell cycle; abnormal neuroanatomy; abnormal cell number;
33390	FBgn0031392	CG7263	AIF	Apoptosis inducing factor	2L	13	1100	2	AIFM1;	TXNDC12;	yes	AIFM1;	Trans-membrane proteins; Mitochondrial; Metabolic vs2;	abnormal locomotor behavior; abnormal cell number; abnormal body size; abnormal behavior; abnormal immune response; abnormal cell death; paralytic; abnormal size; short lived;
33392	FBgn0000097	CG3166	aop	anterior open	2L	11	1100	2	ETV6;	ETV7;	yes	ETV6;	Major signaling pathways; Transcription factor/DNA binding;	abnormal planar polarity; abnormal eye color; abnormal cell number; abnormal neuroanatomy; abnormal cell death; sterile; short lived; male sterile; female sterile; abnormal size; semi-sterile;
33394	FBgn0031395	CG10874	CG10874	uncharacterized protein	2L	10	830	2	CCDC28A;	CCDC28B;
33395	FBgn0051668	CG31668	CG31668	uncharacterized protein	2L	7	110	4	SLC5A6;	SLC5A5;SLC5A12;SLC5A8;	yes	SLC5A5;SLC5A6;SLC5A8;	Metabolic vs2; Trans-membrane proteins; Transporters;
33396	FBgn0031397	CG15385	CG15385	uncharacterized protein	2L	12	1100	1	PXYLP1;				Phosphatases; Trans-membrane proteins;
33397	FBgn0010288	CG4265	Uch	Ubiquitin carboxy-terminal hydrolase	2L	13	920	2	UCHL3;	UCHL1;	yes	UCHL1;	Ubiquitin-related;	abnormal behavior; abnormal locomotor behavior; abnormal cell number; abnormal size;
33399	FBgn0031399	CG7074	mio	missing oocyte	2L	13	1100	1	MIOS;				Metabolic vs2; Chaperone and heat shock proteins;	abnormal cell cycle; abnormal body size; sterile; abnormal size; female sterile;
33401	FBgn0031401	CG7082	papi	papi	2L	13	1100	1	TDRKH;				RNA-binding; Trans-membrane proteins;	male sterile; sterile;
33402	FBgn0267378	CG7085	sau	sauron	2L	13	1100	2	GOLPH3;	GOLPH3L;	yes	GOLPH3;		abnormal cell cycle; sterile; male sterile; short lived; paralytic;
33403	FBgn0031403	CG15387	CG15387	uncharacterized protein	2L	13	1100	1	C12orf57;		yes	C12orf57;		short lived;
33404	FBgn0051679	CG31679	Tengl3	Testis EndoG-Like 3	2L	6	110	1	ENDOG;				Trans-membrane proteins;
33405	FBgn0264979	CG4267	CG4267	uncharacterized protein	2L	5	713	1	PLA1A;				Secreted proteins; Trans-membrane proteins;
33407	FBgn0031406	CG17012	Send1	Spermathecal endopeptidase 1	2L	2	223	3	PRSS53;PRSS36;	AZU1;			Serine proteases;
33408	FBgn0031407	CG4270	CG4270	uncharacterized protein	2L	5	213	2	PI16;	GLIPR2;			Secreted proteins;
33409	FBgn0262126	CG10882	Sec24CD	Secretory 24CD	2L	13	920	2	SEC24C;	SEC24D;	yes	SEC24D;	Trans-membrane proteins;	abnormal cell shape; abnormal pain response; abnormal cell polarity; abnormal cell adhesion; abnormal stress response;
33411	FBgn0031410	CG17237	CG17237	uncharacterized protein	2L	5	110	1	MYL1;		yes	MYL1;	Cytoskeletal;
33412	FBgn0028570	CG10838	robl22E	robl22E	2L	7	344	2	DYNLRB1;	DYNLRB2;			Cytoskeletal;
33413	FBgn0031412	CG16995	CG16995	uncharacterized protein	2L	6	110	1	GLIPR2;				Secreted proteins;
33414	FBgn0031413	CG9967	CG9967	uncharacterized protein	2L	12	1001	1	MKRN2OS;
33418	FBgn0014010	CG3664	Rab5	Rab5	2L	13	920	7	RAB5B;	RAB5A;RAB5C;RAB31;RAB20;RAB22A;RAB17;	yes	RAB5C;	Metabolic vs2;	abnormal cell polarity; abnormal locomotor behavior; abnormal neuroanatomy; abnormal neurophysiology; abnormal cell death; abnormal cell number; abnormal cell adhesion; abnormal cell migration; abnormal cell size; abnormal cell cycle; abnormal behavior; abnormal cell growth; abnormal flight; abnormal body size; abnormal body color; abnormal developmental rate; paralytic; abnormal size; semi-steri…
33419	FBgn0261647	CG4272	Axud1	AXIN1 up-regulated 1	2L	10	830	3	CSRNP3;	CSRNP1;CSRNP2;	yes	CSRNP1;		abnormal cell death; abnormal cell cycle; abnormal cell growth; abnormal cell size; abnormal size;
33420	FBgn0031417	CG3597	CG3597	uncharacterized protein	2L	10	110	1	DHDH;
33421	FBgn0031418	CG3609	CG3609	uncharacterized protein	2L	13	1100	1	DHDH;				Metabolic vs2;
33422	FBgn0031419	CG15390	CG15390	uncharacterized protein	2L	10	1100	1	MTERF4;
33424	FBgn0264672	CG9867	Eogt	EGF-domain O-GlcNAc transferase	2L	13	1100	2	EOGT;	POMGNT2;	yes	POMGNT2;EOGT;
33425	FBgn0031422	CG9870	PIG-Wa	Phosphatidylinositol glycan anchor biosynthesis class W a	2L	12	1100	1	PIGW;		yes	PIGW;	Trans-membrane proteins;
33427	FBgn0031424	CG9887	VGlut	Vesicular glutamate transporter	2L	11	920	3	SLC17A6;	SLC17A7;SLC17A8;	yes	SLC17A8;	Metabolic vs2; Trans-membrane proteins; Transporters;	abnormal neuroanatomy; abnormal mating; abnormal locomotor behavior; abnormal mating behavior; abnormal neurophysiology; abnormal phototaxis; abnormal flight; abnormal behavior; abnormal memory; hyperactive; female semi-sterile; semi-sterile; abnormal size; hypoactive;
33429	FBgn0031426	CG18641	CG18641	uncharacterized protein	2L	3	830	2	LIPI;	LIPC;	yes	LIPC;	Secreted proteins; Metabolic vs2;
33431	FBgn0031428	CG9886	CG9886	uncharacterized protein	2L	13	1100	1	GLYCTK;		yes	GLYCTK;	Metabolic vs2; Mitochondrial; Kinases;
33432	FBgn0000490	CG9885	dpp	decapentaplegic	2L	12	920	11	BMP2;	GDF6;BMP4;GDF1;GDF2;GDF9;GDF5;BMP15;GDF3;BMP10;GDF7;	yes	BMP2;BMP4;GDF1;GDF2;GDF9;GDF5;BMP15;GDF3;BMP10;GDF6;	Secreted proteins; Major signaling pathways; Matrisome;	abnormal behavior; abnormal circadian rhythm; abnormal cell migration; abnormal locomotor behavior; abnormal chemosensitive behavior; abnormal immune response; abnormal cell death; abnormal cell number; decreased occurrence of cell division; female sterile; sterile; increased fecundity; abnormal size; short lived;
33434	FBgn0264978	CG3539	Slh	SLY-1 homologous	2L	13	1100	1	SCFD1;				Autophagy-related;	abnormal neuroanatomy;
33435	FBgn0011818	CG9884	oaf	out at first	2L	13	1100	1	OAF;					abnormal neuroanatomy; abnormal cell cycle;
33436	FBgn0031430	CG3528	CG3528	uncharacterized protein	2L	12	920	1	CFAP299;
33437	FBgn0031431	CG3515	CG3515	uncharacterized protein	2L	5	110	1	WDR82;				Methyltransferase;
33438	FBgn0031432	CG9964	Cyp309a1	Cytochrome P450 309a1	2L	2	73	3	CYP3A5;CYP3A43;	CYP3A4;	yes	CYP3A4;	Trans-membrane proteins; Metabolic vs2;
33439	FBgn0041337	CG18559	Cyp309a2	Cytochrome P450 309a2	2L	2	73	3	CYP3A5;	CYP3A4;CYP3A43;	yes	CYP3A4;	Trans-membrane proteins; Metabolic vs2;
33440	FBgn0026778	CG3240	Rad1	Radiation insensitive 1	2L	13	1100	1	RAD1;					abnormal pain response; abnormal neuroanatomy; abnormal stress response;
33443	FBgn0031436	CG3214	ND-B17.2	NADH dehydrogenase (ubiquinone) B17.2 subunit	2L	13	1100	1	NDUFA12;		yes	NDUFA12;	Metabolic vs2; Mitochondrial;
33444	FBgn0031437	CG9881	Arpc5	Actin-related protein 2/3 complex, subunit 5	2L	13	1100	2	ARPC5;	ARPC5L;	yes	ARPC5;	Cytoskeletal;
33445	FBgn0026479	CG3210	Drp1	Dynamin related protein 1	2L	12	1100	1	DNM1L;		yes	DNM1L;		abnormal locomotor behavior; abnormal cell size; abnormal behavior; abnormal neurophysiology; abnormal neuroanatomy; abnormal cell number; chemical sensitive; hypoactive; abnormal size; chemical resistant;
33447	FBgn0031440	CG15395	CG15395	uncharacterized protein	2L	1	406	1	TPX2;
33448	FBgn0031441	CG9962	CG9962	uncharacterized protein	2L	4	53	1	CSNK1A1L;				Kinases;
33449	FBgn0031442	CG17301	Prosbeta4R1	Proteasome beta4 subunit-related 1	2L	9	110	1	PSMB2;		yes	PSMB2;	Proteasome; Ubiquitin-related;	short lived;
33451	FBgn0031443	CG17302	Prosbeta4R2	Proteasome beta4 subunit-related 2	2L	12	110	1	PSMB2;		yes	PSMB2;	Proteasome; Ubiquitin-related;
33452	FBgn0031444	CG9879	Trf4	TBP-related factor 4	2L	2	65	2	TBP;	TBPL1;	yes	TBP;	Transcription factor/DNA binding;
33454	FBgn0031446	CG15398	Trf5	TBP-related factor 5	2L	2	74	1	TBPL1;				Trans-membrane proteins; Transcription factor/DNA binding;
33455	FBgn0051690	CG31690	Tmtc1	Transmembrane O-mannosyltransferase targeting cadherins 1	2L	12	290	1	TMTC2;				Trans-membrane proteins;
33458	FBgn0031450	CG2903	Hrs	Hepatocyte growth factor regulated tyrosine kinase substrate	2L	13	1100	1	HGS;				Ubiquitin-related;	abnormal neuroanatomy; abnormal cell size; abnormal cell death;
33459	FBgn0031451	CG9961	CG9961	uncharacterized protein	2L	7	110	2	PGK1;	PGK2;	yes	PGK1;	Metabolic vs2; Kinases;
33460	FBgn0031452	CG2843	Cwc25	Cwc25	2L	13	1100	1	CWC25;
33461	FBgn0250906	CG3127	Pgk	Phosphoglycerate kinase	2L	13	920	2	PGK1;	PGK2;	yes	PGK1;	Mitochondrial; Kinases; Metabolic vs2; Autophagy-related;	abnormal flight; abnormal locomotor behavior; abnormal cell number; abnormal behavior; abnormal neurophysiology; paralytic; abnormal sleep; abnormal size; short lived;
33465	FBgn0031456	CG2848	Tnpo-SR	Transportin-Serine/Arginine rich	2L	13	1100	1	TNPO3;		yes	TNPO3;	Spliceosome; Transcription factor/DNA binding; Trans-membrane proteins;	abnormal cell number; abnormal behavior; abnormal body size; abnormal neuroanatomy; abnormal pain response; abnormal feeding behavior; short lived; abnormal size; abnormal stress response; abnormal starvation stress response;
33466	FBgn0031457	CG3077	Snx21	Sorting nexin 21	2L	12	740	2	SNX21;	SNX20;
33467	FBgn0031458	CG2855	aph-1	anterior pharynx defective 1	2L	13	1010	2	APH1A;	APH1B;	yes	APH1A;	Major signaling pathways; Trans-membrane proteins;	abnormal neuroanatomy; short lived; abnormal size;
33468	FBgn0026324	CG3069	Taf10b	TBP-associated factor 10b	2L	9	650	1	TAF10;				Transcription factor/DNA binding;
33469	FBgn0028398	CG2859	Taf10	TBP-associated factor 10	2L	10	830	1	TAF10;				Transcription factor/DNA binding;	abnormal behavior; abnormal flight; abnormal locomotor behavior; abnormal cell death; abnormal planar polarity;
33470	FBgn0019830	CG3057	colt	congested-like trachea	2L	12	1100	1	SLC25A20;		yes	SLC25A20;	Trans-membrane proteins; Metabolic vs2; Mitochondrial; Transporters;	female semi-sterile; abnormal size; semi-sterile;
33471	FBgn0031459	CG2862	HINT1	histidine triad nucleotide binding protein 1	2L	11	1100	2	HINT1;	HINT2;	yes	HINT1;	Phosphatases; Metabolic vs2; Mitochondrial;
33472	FBgn0031460	CG15399	CG15399	uncharacterized protein	2L	6	110	1	RABL3;
33473	FBgn0004242	CG3139	Syt1	Synaptotagmin 1	2L	13	920	4	SYT1;	SYT2;SYT5;SYT8;	yes	SYT1;SYT2;	Trans-membrane proteins; Mitochondrial;	abnormal developmental rate; abnormal circadian behavior; abnormal circadian rhythm; abnormal body size; abnormal flight; abnormal neuroanatomy; abnormal neurophysiology; abnormal locomotor behavior; abnormal behavior; short lived; abnormal size;
33474	FBgn0031461	CG16987	daw	dawdle	2L	7	812	2	TGFB1;	TGFB2;	yes	TGFB1;TGFB2;	Matrisome; Secreted proteins;	abnormal cell number; abnormal aging; abnormal behavior; abnormal neuroanatomy; abnormal flight; abnormal locomotor behavior; abnormal circadian rhythm; hypoactive; melanotic mass phenotype; abnormal size;
33475	FBgn0031462	CG2964	CG2964	uncharacterized protein	2L	9	110	2	PKLR;	PKM;	yes	PKLR;	Metabolic vs2; Kinases;
33476	FBgn0031463	CG15400	G6P	Glucose-6-Phosphatase	2L	13	920	3	G6PC1;	G6PC2;G6PC3;	yes	G6PC1;G6PC3;	Phosphatases; Metabolic vs2; Trans-membrane proteins;
33477	FBgn0283531	CG3131	Duox	Dual oxidase	2L	13	830	6	DUOX1;	CYBB;NOX1;DUOX2;NOX4;NOX3;	yes	CYBB;DUOX2;	Trans-membrane proteins; Metabolic vs2;	abnormal cell death; abnormal cell number; abnormal behavior; abnormal chemosensitive behavior; abnormal immune response; abnormal size; abnormal stress response; chemical resistant; short lived;
33479	FBgn0031466	CG3119	CG3119	uncharacterized protein	2L	7	155	2	C1GALT1C1;	C1GALT1;	yes	C1GALT1C1;	Trans-membrane proteins;
33481	FBgn0031468	CG2975	CG2975	uncharacterized protein	2L	7	110	1	C1GALT1;				Trans-membrane proteins;
33482	FBgn0031469	CG18558	CG18558	uncharacterized protein	2L	7	542	2	C1GALT1C1;	C1GALT1;	yes	C1GALT1C1;	Trans-membrane proteins;	short lived;
33483	FBgn0031470	CG18557	CG18557	uncharacterized protein	2L	3	126	4	PRSS54;	PRSS55;TPSD1;TPSB2;				abnormal pain response; abnormal stress response;
33484	FBgn0031471	CG3117	CG3117	uncharacterized protein	2L	3	126	3	PRSS54;	TPSB2;TPSD1;
33485	FBgn0031472	CG2983	CG2983	uncharacterized protein	2L	7	110	2	C1GALT1;	C1GALT1C1;	yes	C1GALT1C1;	Trans-membrane proteins;
33486	FBgn0031473	CG3104	CG3104	uncharacterized protein	2L	9	1100	1	ANKRD29;					abnormal flight;
33487	FBgn0015521	CG2986	RpS21	Ribosomal protein S21	2L	13	1101	1	RPS21;				Ribosome;	abnormal cell number; abnormal body size; abnormal developmental rate; short lived; abnormal size;
33488	FBgn0031474	CG2991	CG2991	uncharacterized protein	2L	2	204	2	MARCHF7;	MARCHF3;			Trans-membrane proteins; Ubiquitin-related;
33489	FBgn0051694	CG31694	Ifrd1	Interferon-related developmental regulator 1	2L	13	920	2	IFRD1;	IFRD2;				decreased occurrence of cell division;
33492	FBgn0031478	CG8814	CG8814	uncharacterized protein	2L	11	1100	2	ACBD5;	ACBD4;	yes	ACBD5;	Metabolic vs2; Trans-membrane proteins; Peroxisomal;
33493	FBgn0031479	CG3083	Prx6a	Peroxiredoxin 6a	2L	12	1100	1	PRDX6;				Metabolic vs2;	abnormal body color; abnormal pain response; abnormal size; abnormal stress response;
33495	FBgn0024947	CG3059	NTPase	NTPase	2L	13	1010	3	ENTPD5;	ENTPD6;ENTPD4;			Phosphatases; Trans-membrane proteins; Metabolic vs2;
33496	FBgn0041111	CG8817	lilli	lilliputian	2L	8	1010	4	AFF4;	AFF2;AFF3;AFF1;	yes	AFF2;AFF3;AFF1;AFF4;	Transcription factor/DNA binding; Cytoskeletal;	abnormal cell size; abnormal neuroanatomy; abnormal behavior; abnormal memory; abnormal body size; abnormal cell number; abnormal sensory perception; abnormal smell perception; abnormal size;
33498	FBgn0010263	CG3151	Rbp9	RNA-binding protein 9	2L	10	272	4	ELAVL2;	ELAVL1;ELAVL3;ELAVL4;	yes	ELAVL2;ELAVL3;	Spliceosome; RNA-binding;	abnormal cell number; abnormal body color; abnormal behavior; abnormal locomotor behavior; abnormal size; female semi-sterile; sterile; female sterile; short lived; semi-sterile; paralytic;
33499	FBgn0024920	CG3181	Ts	Thymidylate synthase	2L	13	1100	1	TYMS;		yes	TYMS;	Metabolic vs2;	abnormal pain response; abnormal neuroanatomy; abnormal stress response;
33500	FBgn0004584	CG3178	Rrp1	Recombination repair protein 1	2L	9	1100	2	APEX1;	APEX2;	yes	APEX1;	Phosphatases;
33501	FBgn0260639	CG3157	gammaTub23C	gamma-Tubulin at 23C	2L	13	1010	2	TUBG1;	TUBG2;	yes	TUBG1;	Cytoskeletal;	abnormal cell cycle; decreased occurrence of cell division; abnormal size; melanotic mass phenotype;
33503	FBgn0031484	CG3165	CG3165	uncharacterized protein	2L	12	1010	3	TREX1;	TREX2;HAUS7;	yes	TREX2;TREX1;
33504	FBgn0031485	CG9643	CG9643	uncharacterized protein	2L	13	1100	1	EEF1AKMT2;				Trans-membrane proteins; Methyltransferase;
33505	FBgn0250786	CG3733	Chd1	Chromodomain-helicase-DNA-binding protein 1	2L	13	1010	2	CHD2;	CHD1;	yes	CHD1;CHD2;	Transcription factor/DNA binding;	abnormal developmental rate; abnormal pain response; female sterile; semi-sterile; sterile; abnormal stress response; modifier of variegation; male sterile; female semi-sterile;
33507	FBgn0002989	CG3736	okr	okra	2L	13	1100	2	RAD54L;	RAD54B;	yes	RAD54L;RAD54B;		abnormal DNA repair; abnormal cell cycle; radiation sensitive; female sterile; chemical sensitive; abnormal stress response; female semi-fertile; sterile; semi-fertile;
33509	FBgn0031488	CG17265	Ccdc85	Ccdc85	2L	11	1100	3	CCDC85C;	CCDC85B;CCDC85A;				abnormal cell number;
33510	FBgn0031489	CG17224	CG17224	uncharacterized protein	2L	7	110	2	UPP1;	UPP2;			Metabolic vs2;
33512	FBgn0031491	CG17223	alpha4GT1	alpha1,4-galactosyltransferase 1	2L	13	1100	2	A4GALT;	A4GNT;	yes	A4GALT;	Trans-membrane proteins; Metabolic vs2;
33513	FBgn0031492	CG3542	Prp40	pre-mRNA processing factor 40	2L	13	830	2	PRPF40B;	PRPF40A;	yes	PRPF40B;	Spliceosome;	abnormal flight; abnormal cell size; abnormal cell death; abnormal size;
33514	FBgn0031493	CG3605	Sf3b2	Splicing factor 3b subunit 2	2L	12	1100	1	SF3B2;		yes	SF3B2;	Spliceosome;	abnormal flight; sterile; female sterile; short lived; abnormal size;
33515	FBgn0031494	CG17219	CG17219	uncharacterized protein	2L	12	1100	1	METTL18;				Methyltransferase;
33516	FBgn0031495	CG17257	GABPI	beta4GalNAcTB pilot	2L	12	1100	1	ZDHHC23;				Trans-membrane proteins; Transcription factor/DNA binding;
33517	FBgn0031496	CG17258	CG17258	uncharacterized protein	2L	8	1100	1	CCDC191;
33518	FBgn0031497	CG17259	SerRS	Seryl-tRNA synthetase	2L	13	1100	1	SARS1;		yes	SARS1;	Metabolic vs2; Autophagy-related;
33520	FBgn0243513	CG17262	cnir	cornichon related	2L	13	1100	2	CNIH4;	CNIH1;			Trans-membrane proteins;
33521	FBgn0031500	CG17221	CG17221	uncharacterized protein	2L	13	1100	2	RTN4IP1;	TP53I3;	yes	RTN4IP1;	Mitochondrial; Peroxisomal;	abnormal neuroanatomy;
33524	FBgn0283427	CG3523	FASN1	Fatty acid synthase 1	2L	13	830	1	FASN;				Mitochondrial; Metabolic vs2;	abnormal developmental rate; abnormal locomotor behavior; abnormal behavior; abnormal cell size; short lived;
33526	FBgn0015600	CG9660	toc	toucan	2L	4	405	1	MTUS2;					abnormal cell cycle; sterile; female sterile;
33527	FBgn0031504	CG15403	CG15403	uncharacterized protein	2L	11	1100	1	FAM210B;				Trans-membrane proteins;
33528	FBgn0031505	CG12400	ND-B14.5B	NADH dehydrogenase (ubiquinone) B14.5 B subunit	2L	12	1100	2	NDUFC2;	NDUFC2-KCTD14;	yes	NDUFC2;	Metabolic vs2; Trans-membrane proteins; Mitochondrial;
33529	FBgn0011648	CG12399	Mad	Mothers against dpp	2L	12	1100	3	SMAD1;	SMAD5;SMAD9;	yes	SMAD9;	Transcription factor/DNA binding; Receptors; Major signaling pathways;	abnormal cell number; abnormal neurophysiology; abnormal neuroanatomy; abnormal cell cycle; abnormal immune response; abnormal body size; abnormal cell death; female sterile; short lived; abnormal size; cell lethal; decreased occurrence of cell division; sterile;
33530	FBgn0260817	CG8825	gkt	glaikit	2L	13	1100	1	TDP1;					abnormal neuroanatomy;
33532	FBgn0014906	CG3488	Hydr2	alpha/beta hydrolase2	2L	13	1100	1	ABHD2;				Metabolic vs2; Trans-membrane proteins;
33534	FBgn0085422	CG34393	CG34393	uncharacterized protein	2L	5	110	3	RASGEF1B;	RASGEF1A;RASGEF1C;
33535	FBgn0264744	CG44002	CG44002	uncharacterized protein	2L	1	100	13	ZNF35;ZNF875;ZNF425;ZNF558;ZNF582;ZNF559;ZNF398;ZNF248;ZNF180;ZNF749;ZNF20;ZNF10;ZSCAN2;		yes	ZNF559;	Transcription factor/DNA binding;
33538	FBgn0031513	CG3347	CG3347	uncharacterized protein	2L	4	92	1	CXXC1;
33539	FBgn0031514	CG3332	OtopLb	Otopetrin-like b	2L	9	470	3	OTOP3;	OTOP2;OTOP1;			Trans-membrane proteins;
33540	FBgn0031515	CG9664	CG9664	uncharacterized protein	2L	6	92	2	ABCG1;	ABCG4;			Trans-membrane proteins; Transporters;
33541	FBgn0031516	CG9663	CG9663	uncharacterized protein	2L	9	92	2	ABCG1;	ABCG4;			Trans-membrane proteins; Transporters;	abnormal behavior; abnormal chemosensitive behavior;
33542	FBgn0031517	CG15406	CG15406	uncharacterized protein	2L	5	200	2	SLC2A6;	SLC2A8;			Trans-membrane proteins; Transporters;	abnormal flight;
33543	FBgn0031518	CG3277	CG3277	uncharacterized protein	2L	2	404	5	TEK;	FGFR1;LMTK2;FGFR2;TIE1;	yes	FGFR1;FGFR2;TEK;TIE1;	Kinases; Trans-membrane proteins;
33544	FBgn0031519	CG3326	Fign	Fidgetin	2L	11	1100	3	FIGNL1;	FIGN;FIGNL2;			Metabolic vs2;
33545	FBgn0031520	CG8837	CG8837	uncharacterized protein	2L	4	82	2	SLC2A6;SLC2A8;				Trans-membrane proteins; Transporters;
33547	FBgn0031522	CG3285	CG3285	uncharacterized protein	2L	5	92	2	SLC2A6;SLC2A8;				Trans-membrane proteins; Transporters;
33548	FBgn0031523	CG15408	CG15408	uncharacterized protein	2L	5	92	2	SLC2A8;SLC2A6;				Trans-membrane proteins; Transporters;
33552	FBgn0085423	CG34394	GramD1B	GRAM domain containing 1B	2L	11	1101	5	GRAMD1B;	GRAMD1C;GRAMD1A;GRAMD2B;GRAMD2A;			Trans-membrane proteins;
33554	FBgn0031529	CG9662	CG9662	uncharacterized protein	2L	13	1100	1	OSTC;				Trans-membrane proteins;
33555	FBgn0016698	CG3289	Ptpa	Phosphotyrosyl phosphatase activator	2L	13	1100	1	PTPA;		yes	PTPA;		abnormal planar polarity;
33556	FBgn0031530	CG3254	Pgant2	Polypeptide N-Acetylgalactosaminyltransferase 2	2L	13	1100	3	GALNT2;	GALNT16;GALNT14;	yes	GALNT2;GALNT14;	Metabolic vs2; Trans-membrane proteins;
33559	FBgn0031533	CG2772	CG2772	uncharacterized protein	2L	9	191	6	LIPJ;	LIPK;LIPN;LIPF;LIPA;LIPM;	yes	LIPA;LIPN;	Metabolic vs2;
33560	FBgn0031534	CG2774	Snx1	Sorting nexin 1	2L	13	1100	3	SNX2;	SNX1;SNX30;				melanotic mass phenotype;
33561	FBgn0031535	CG12795	CG12795	uncharacterized protein	2L	13	1100	2	ZFAND2B;	ZFAND2A;			Autophagy-related;
33562	FBgn0031536	CG3248	Cog3	Component of oligomeric golgi complex 3	2L	13	1100	1	COG3;		yes	COG3;		abnormal neuroanatomy;
33563	FBgn0266670	CG8843	Sec5	Secretory 5	2L	13	1100	1	EXOC2;		yes	EXOC2;		abnormal developmental rate; abnormal neuroanatomy; abnormal body size; short lived; abnormal size; female sterile; sterile; cell lethal;
33565	FBgn0005616	CG3241	msl-2	male-specific lethal 2	2L	9	1100	1	MSL2;		yes	MSL2;		abnormal developmental rate; abnormal flight; abnormal pain response; abnormal cell death; sterile; short lived; abnormal size; female sterile; semi-sterile; abnormal stress response; female semi-sterile;
33567	FBgn0031540	CG3238	Pif1	Pif1 DNA helicase	2L	13	1100	1	PIF1;					abnormal cell cycle; abnormal flight; abnormal developmental rate; female sterile; chemical sensitive; sterile;
33568	FBgn0051776	CG31776	CG31776	uncharacterized protein	2L	7	110	2	GALNT10;GALNTL6;		yes	GALNT10;	Trans-membrane proteins; Metabolic vs2;	short lived;
33569	FBgn0261560	CG8846	Thor	thor	2L	12	1100	3	EIF4EBP2;	EIF4EBP1;EIF4EBP3;			Major signaling pathways; Metabolic vs2; RNA-binding;	abnormal cell size; abnormal feeding behavior; abnormal aging; abnormal immune response; abnormal neuroanatomy; abnormal behavior; abnormal cell number; abnormal stress response; short lived; chemical resistant; chemical sensitive;
33571	FBgn0014396	CG3234	tim	timeless	2L	2	110	1	TIMELESS;				Transcription factor/DNA binding; Major signaling pathways;	abnormal circadian behavior; abnormal eclosion; abnormal neuroanatomy; abnormal circadian rhythm; abnormal locomotor behavior; abnormal eclosion rhythm; abnormal mating rhythm; abnormal mating behavior; abnormal mating; abnormal behavior; semi-sterile; decreased fecundity; abnormal size; semi-fertile; photoperiod response variant; abnormal sleep; abnormal stress response; abnormal visual behavior;
33572	FBgn0051954	CG31954	CG31954	uncharacterized protein	2L	6	731	3	PRSS3;	PRSS2;TMPRSS5;			Serine proteases;
33573	FBgn0031544	CG17593	CG17593	uncharacterized protein	2L	13	1100	1	CCDC47;		yes	CCDC47;
33574	FBgn0031545	CG3213	CG3213	uncharacterized protein	2L	3	400	2	ODF2L;	ODF2;			Ribosome;	abnormal pain response; abnormal stress response;
33575	FBgn0031546	CG8851	CG8851	uncharacterized protein	2L	5	400	2	ODF2;	ODF2L;				abnormal neuroanatomy;
33576	FBgn0031547	CG3212	Sr-CIV	Scavenger receptor class C, type IV	2L	4	245	4	MAMDC2;	MAMDC4;MDGA2;MDGA1;	yes	MDGA2;	Receptors; Trans-membrane proteins;	abnormal immune response; short lived;
33577	FBgn0031548	CG8852	CG8852	uncharacterized protein	2L	2	202	1	LRRC53;				Trans-membrane proteins;
33578	FBgn0031549	CG15415	Spindly	spindly	2L	5	1100	1	SPDL1;
33579	FBgn0031550	CG8853	IFT57	Intraflagellar transport 57	2L	13	1100	1	IFT57;				Cytoskeletal;
33581	FBgn0004892	CG3242	sob	sister of odd and bowl	2L	9	740	2	OSR2;	OSR1;			Transcription factor/DNA binding;	short lived;
33583	FBgn0002985	CG3851	odd	odd skipped	2L	6	830	2	OSR1;	OSR2;			Transcription factor/DNA binding;
33585	FBgn0031554	CG15418	CG15418	uncharacterized protein	2L	3	515	3	SPINT3;	WFDC8;SPINT4;			Trans-membrane proteins;
33589	FBgn0031558	CG16704	CG16704	uncharacterized protein	2L	5	153	2	EPPIN-WFDC6;	SPINT1;
33590	FBgn0031559	CG3513	CG3513	uncharacterized protein	2L	5	144	2	EPPIN-WFDC6;	SPINT2;	yes	SPINT2;
33591	FBgn0031560	CG16713	CG16713	uncharacterized protein	2L	6	315	5	EPPIN;	WFDC8;WFIKKN1;WFIKKN2;EPPIN-WFDC6;			Trans-membrane proteins;
33592	FBgn0031561	CG16712	IM33	Immune induced molecule 33	2L	5	531	4	WFIKKN1;	WFIKKN2;EPPIN-WFDC6;TFPI2;	yes	TFPI2;
33593	FBgn0031562	CG3604	CG3604	uncharacterized protein	2L	4	560	6	SPINT4;	AMBP;TFPI2;SPINT3;WFDC6;EPPIN-WFDC6;	yes	TFPI2;	Trans-membrane proteins;	abnormal pain response; abnormal stress response;
33594	FBgn0031563	CG10031	CG10031	uncharacterized protein	2L	5	524	3	TFPI2;	SPINT3;SPINT2;	yes	TFPI2;SPINT2;
33595	FBgn0031564	CG2816	CG2816	uncharacterized protein	2L	4	204	3	WFDC6;	SPINT3;SPINT4;			Trans-membrane proteins;
33597	FBgn0031566	CG2818	CG2818	uncharacterized protein	2L	13	1100	1	GPCPD1;				Metabolic vs2;
33599	FBgn0003386	CG2822	Shaw	Shaker cognate w	2L	12	1100	4	KCNC1;	KCNC2;KCNC3;KCNC4;	yes	KCNC1;KCNC2;KCNC3;	Metabolic vs2; Ion channel; Trans-membrane proteins; Ubiquitin-related; Transporters;	abnormal body color; abnormal circadian behavior; abnormal neurophysiology; abnormal eclosion; abnormal behavior; abnormal body size; abnormal locomotor behavior; abnormal circadian rhythm; chemical sensitive; abnormal size; short lived;
33600	FBgn0031568	CG10019	CG10019	uncharacterized protein	2L	3	108	1	SLC16A9;				Metabolic vs2; Trans-membrane proteins; Transporters;
33602	FBgn0004893	CG10021	bowl	brother of odd with entrails limited	2L	8	650	2	OSR2;	OSR1;			Transcription factor/DNA binding;	abnormal cell size; abnormal cell number; sterile; abnormal size; female sterile;
33604	FBgn0031571	CG3921	bark	bark beetle	2L	3	202	8	DMBT1;CD163L1;	LOXL3;SSC4D;SCART1;CD163;CD5L;CD6;	yes	DMBT1;LOXL3;	Glycoproteins; Receptors; Trans-membrane proteins;	abnormal cell adhesion;
33606	FBgn0031573	CG3407	CG3407	uncharacterized protein	2L	1	104	3	ZNF671;	ZBTB48;ZNF358;	yes	ZBTB48;	Transcription factor/DNA binding;
33607	FBgn0003430	CG16738	slp1	sloppy paired 1	2L	6	101	2	FOXG1;	FOXK2;	yes	FOXG1;	Transcription factor/DNA binding;	abnormal body color; abnormal cell migration;
33608	FBgn0004567	CG2939	slp2	sloppy paired 2	2L	8	1100	1	FOXG1;		yes	FOXG1;	Transcription factor/DNA binding;
33609	FBgn0031574	CG3964	TTLL4B	Tubulin tyrosine ligase-like 4B	2L	11	470	1	TTLL4;					abnormal neuroanatomy;
33610	FBgn0031575	CG3980	Cep97	Centrosomal protein 97kDa	2L	9	1100	1	CEP97;					abnormal behavior; abnormal locomotor behavior; semi-sterile; abnormal touch response; male semi-sterile; decreased fecundity;
33611	FBgn0000256	CG3399	capu	cappuccino	2L	9	1100	2	FMN2;	FMN1;	yes	FMN2;	Cytoskeletal;	abnormal neuroanatomy; semi-sterile; female semi-sterile; female sterile; sterile;
33619	FBgn0000547	CG12676	ed	echinoid	2L	2	56	1	KIRREL2;				Trans-membrane proteins; Cytoskeletal; Glycoproteins;	abnormal cell shape; abnormal cell adhesion; abnormal cell size; abnormal behavior; abnormal neuroanatomy; abnormal size; abnormal wound healing; abnormal stress response; short lived; abnormal starvation stress response;
33621	FBgn0014033	CG4099	Sr-CI	Scavenger receptor class C, type I	2L	5	313	4	MDGA2;	MAMDC2;MDGA1;MALRD1;	yes	MDGA2;	Receptors; Trans-membrane proteins;
33622	FBgn0031585	CG2955	CG2955	uncharacterized protein	2L	6	110	3	MAPRE3;	MAPRE2;MAPRE1;	yes	MAPRE2;
33626	FBgn0031589	CG3714	Naprt	Nicotinate phosphoribosyltransferase	2L	13	1100	1	NAPRT;				Metabolic vs2;
33627	FBgn0001075	CG3352	ft	fat	2L	11	1100	1	FAT4;		yes	FAT4;	Transcription factor/DNA binding; Major signaling pathways; Cytoskeletal; Receptors; Trans-membrane proteins;	abnormal behavior; abnormal neuroanatomy; abnormal feeding behavior; abnormal cell shape; abnormal cell growth; abnormal cell death; abnormal body weight; abnormal cell cycle; abnormal cell number; abnormal cell polarity; abnormal developmental rate; abnormal cell size; abnormal size; decreased occurrence of cell division; short lived; abnormal starvation stress response; abnormal planar polarity…
33628	FBgn0031590	CG3702	CG3702	uncharacterized protein	2L	13	1100	1	CLPTM1;				Trans-membrane proteins; Glycoproteins;	short lived;
33629	FBgn0003941	CG2960	RpL40	Ribosomal protein L40	2L	12	1100	1	UBA52;				Ribosome; Mitochondrial; Ubiquitin-related;
33631	FBgn0031592	CG3675	Art2	Arginine methyltransferase 2	2L	5	92	1	PRMT1;				Methyltransferase;
33635	FBgn0028482	CG16857	bdl	borderless	2L	7	110	2	IGSF9;	IGSF9B;			Trans-membrane proteins; Glycoproteins;	abnormal neuroanatomy;
33636	FBgn0020762	CG2969	Atet	ABC transporter expressed in trachea	2L	12	830	2	ABCG4;	ABCG1;			Trans-membrane proteins; Transporters;	abnormal chemosensitive behavior; abnormal behavior; abnormal body size; abnormal developmental rate; abnormal neuroanatomy; abnormal size;
33637	FBgn0031596	CG15429	CG15429	uncharacterized protein	2L	12	1100	1	CYB5D1;
33638	FBgn0026319	CG3048	Traf4	TNF-receptor-associated factor 4	2L	13	1100	3	TRAF4;	TRAF1;TRAF2;				abnormal immune response; abnormal cell death; abnormal size;
33639	FBgn0031597	CG17612	CG17612	uncharacterized protein	2L	2	301	3	ZNF358;	ZNF668;ZNF662;	yes	ZNF668;	Transcription factor/DNA binding;
33640	FBgn0031598	CG3338	Vps53	Vacuolar protein sorting 53	2L	13	1100	1	VPS53;		yes	VPS53;		short lived;
33641	FBgn0261976	CG18013	Psf2	Partner of Sld Five 2	2L	13	1100	1	GINS2;					abnormal neuroanatomy; abnormal cell cycle; modifier of variegation; short lived;
33643	FBgn0031600	CG3652	CG3652	uncharacterized protein	2L	12	1100	1	YIPF6;				Trans-membrane proteins;
33644	FBgn0022153	CG3054	l(2)k05819	lethal (2) k05819	2L	12	1100	1	TMEM94;		yes	TMEM94;	Trans-membrane proteins;
33645	FBgn0031601	CG3058	Dim1	Dim1	2L	13	1100	2	TXNL4A;	TXNL4B;	yes	TXNL4A;	Spliceosome;	abnormal neuroanatomy; abnormal cell number; female sterile; sterile;
33647	FBgn0031603	CG15432	CG15432	uncharacterized protein	2L	11	1100	1	FAM32A;				Ubiquitin-related;	abnormal cell migration;
33648	FBgn0027609	CG15437	morgue	modifier of rpr and grim, ubiquitously expressed	2L	2	83	1	UBE2D4;				Ubiquitin-related;	abnormal cell death; hypoactive; melanotic mass phenotype; abnormal size;
33649	FBgn0031604	CG15433	Elp3	Elongator complex protein 3	2L	13	1100	1	ELP3;				Transcription factor/DNA binding; Methyltransferase;	abnormal pain response; abnormal neurophysiology; abnormal neuroanatomy; abnormal developmental rate; melanotic mass phenotype; abnormal stress response; abnormal sleep; sterile; hyperactive; female sterile;
33650	FBgn0025684	CG15438	MFS18	Major Facilitator Superfamily Transporter 18	2L	12	1100	1	SLC17A9;		yes	SLC17A9;	Metabolic vs2; Trans-membrane proteins; Transporters;
33651	FBgn0031606	CG15439	CG15439	uncharacterized protein	2L	13	1100	1	PHF14;		yes	PHF14;	Ubiquitin-related;
33652	FBgn0031607	CG15440	Secp43	tRNA Selenocysteine associated protein	2L	12	1100	2	TRNAU1AP;	C6orf52;			Spliceosome; RNA-binding;	abnormal body color;
33653	FBgn0019982	CG15441	Gs1l	GS1-like	2L	13	1100	1	PUDP;				Mitochondrial; Metabolic vs2;
33654	FBgn0285948	CG15442	RpL27A	Ribosomal protein L27A	2L	13	1100	1	RPL27A;				Mitochondrial; Ribosome;	abnormal body size; abnormal developmental rate; abnormal size;
33656	FBgn0031609	CG15443	CG15443	uncharacterized protein	2L	6	601	1	TMCO6;					abnormal behavior; abnormal locomotor behavior;
33657	FBgn0031610	CG15436	Paris	Parkin Interacting Substrate	2L	2	303	2	ZNF510;	ZNF560;			Transcription factor/DNA binding;	abnormal behavior; abnormal neuroanatomy; abnormal cell number; abnormal locomotor behavior;
33658	FBgn0031611	CG17840	FIG4	FIG4 phosphoinositide 5-phosphatase	2L	13	1100	1	FIG4;		yes	FIG4;		abnormal flight; abnormal behavior; abnormal neuroanatomy; abnormal cell number; abnormal locomotor behavior; short lived;
33659	FBgn0011603	CG15444	ine	inebriated	2L	4	214	3	SLC6A6;	SLC6A8;SLC6A13;	yes	SLC6A6;SLC6A8;	Trans-membrane proteins; Receptors; Glycoproteins; Transporters;	abnormal phototaxis; abnormal neurophysiology; abnormal behavior; paralytic; chemical sensitive; abnormal stress response;
33661	FBgn0031613	CG15636	HP6	Heterochromatin protein 6	2L	5	101	2	CBX3;	CBX1;	yes	CBX1;	Transcription factor/DNA binding;	abnormal neuroanatomy;
33667	FBgn0031619	CG3355	CG3355	uncharacterized protein	2L	4	602	6	TMPRSS6;	TMPRSS13;TMPRSS3;TPSG1;ACR;TMPRSS15;	yes	TMPRSS15;TMPRSS3;TMPRSS6;	Serine proteases;
33668	FBgn0031620	CG11929	CG11929	uncharacterized protein	2L	1	107	1	C3orf49;
33671	FBgn0031622	CG3251	CG3251	uncharacterized protein	2L	10	371	3	ALG13;	OTUD4;OTUD1;	yes	ALG13;	Ubiquitin-related;	abnormal flight;
33672	FBgn0031623	CG15632	Taf12L	TBP-associated factor 30kD subunit alpha-2	2L	4	65	1	TAF12;				Transcription factor/DNA binding;
33676	FBgn0031627	CG15630	fipi	factor of interpulse interval	2L	2	74	2	NCAM1;NCAM2;				Glycoproteins;	abnormal locomotor behavior; abnormal mating behavior; abnormal mating; abnormal behavior;
33677	FBgn0031628	CG3294	CG3294	uncharacterized protein	2L	13	1100	1	ZRSR2;		yes	ZRSR2;	RNA-binding; Spliceosome;
33679	FBgn0031630	CG15629	CG15629	uncharacterized protein	2L	10	740	5	RDH10;	DHRS3;HSD17B11;SDR16C5;HSD17B13;	yes	DHRS3;	Metabolic vs2;
33680	FBgn0031631	CG3225	CG3225	uncharacterized protein	2L	13	1100	1	DHX35;				Spliceosome; RNA-binding;
33682	FBgn0031633	CG2976	Fnta	Farnesyl transferase alpha subunit	2L	13	1100	1	FNTA;				Metabolic vs2;	abnormal neurophysiology; abnormal planar polarity;
33683	FBgn0031634	CG15627	Ir25a	Ionotropic receptor 25a	2L	7	623	2	GRID2;	GRID1;	yes	GRID1;GRID2;	Ion channel; Receptors; Trans-membrane proteins; Transporters;	abnormal locomotor behavior; abnormal oviposition; abnormal behavior; abnormal circadian behavior; abnormal neurophysiology; abnormal chemosensitive behavior; abnormal circadian rhythm;
33684	FBgn0031635	CG15626	tank	tank	2L	12	1100	1	EI24;		yes	EI24;	Trans-membrane proteins;	chemical resistant;
33685	FBgn0031636	CG12194	CG12194	uncharacterized protein	2L	13	1100	1	MFSD1;				Metabolic vs2; Trans-membrane proteins;
33688	FBgn0031639	CG2937	mRpS2	mitochondrial ribosomal protein S2	2L	13	1100	1	MRPS2;		yes	MRPS2;	Ribosome; Mitochondrial;
33689	FBgn0031640	CG11926	Mon1	Monensin sensitivity 1	2L	13	1100	2	MON1A;	MON1B;				abnormal neurophysiology; abnormal neuroanatomy; abnormal locomotor behavior; abnormal flight; abnormal behavior; short lived;
33690	FBgn0051660	CG31660	smog	smog	2L	8	560	2	GPR158;	GPR179;	yes	GPR179;	GPCRs; Trans-membrane proteins; Receptors;	abnormal cell size; abnormal size;
33692	FBgn0000286	CG11924	Cf2	Chorion factor 2	2L	2	201	8	ZNF575;	ZNF200;ZNF853;ZNF341;ZNF648;ZNF846;ZNF383;GLI4;	yes	ZNF341;	Transcription factor/DNA binding;	abnormal behavior; abnormal flight; abnormal jumping;
33693	FBgn0031643	CG3008	CG3008	uncharacterized protein	2L	13	1100	1	RIOK3;				Kinases;	semi-sterile; female semi-sterile;
33694	FBgn0031644	CG15625	CG15625	uncharacterized protein	2L	6	1100	1	SAMD15;
33695	FBgn0031645	CG3036	CG3036	uncharacterized protein	2L	6	152	3	SLC17A2;	SLC17A3;SLC17A5;	yes	SLC17A5;	Trans-membrane proteins; Metabolic vs2; Transporters;
33700	FBgn0031649	CG15624	hoe2	hoepel2	2L	12	380	1	OCA2;		yes	OCA2;	Glycoproteins; Trans-membrane proteins; Transporters;
33703	FBgn0031651	CG8849	mRpL24	mitochondrial ribosomal protein L24	2L	13	1100	1	MRPL24;				Mitochondrial; Ribosome;	abnormal pain response; abnormal stress response;
33704	FBgn0015000	CG3469	betaggt-I	beta subunit of type I geranylgeranyl transferase	2L	13	1100	1	PGGT1B;				Autophagy-related;	abnormal flight; abnormal neuroanatomy;
33705	FBgn0031652	CG8873	jet	jetlag	2L	7	1100	1	FBXL15;				Major signaling pathways; Ubiquitin-related;	abnormal circadian behavior; abnormal locomotor behavior; abnormal behavior; abnormal circadian rhythm; photoperiod response variant;
33707	FBgn0031654	CG8869	Jon25Bii	Jonah 25Bii	2L	1	412	4	CTRL;	CTRC;CELA1;CELA3A;			Serine proteases;	abnormal neuroanatomy; abnormal flight;
33708	FBgn0020906	CG8867	Jon25Bi	Jonah 25Bi	2L	1	412	5	CTRB2;	CELA3A;CELA1;CTRB1;CTRL;			Serine proteases;
33709	FBgn0031655	CG3753	Marcal1	Marcal1	2L	12	1100	2	SMARCAL1;	ZRANB3;	yes	SMARCAL1;		abnormal DNA repair; short lived; abnormal stress response;
33710	FBgn0015834	CG8882	eIF3i	eukaryotic translation initiation factor 3 subunit i	2L	12	1100	1	EIF3I;				RNA-binding;
33711	FBgn0262467	CG8885	Scox	Synthesis of cytochrome c oxidase	2L	13	1100	2	SCO1;	SCO2;	yes	SCO1;SCO2;	Metabolic vs2; Mitochondrial; Trans-membrane proteins;	abnormal developmental rate; abnormal behavior; abnormal cell death; abnormal neurophysiology; abnormal flight; abnormal body size; abnormal locomotor behavior; abnormal oxidative stress response; short lived; female sterile; hypoactive; abnormal stress response; sterile; abnormal size;
33712	FBgn0031657	CG3756	Polr1C	RNA polymerase I and III subunit C	2L	13	1100	1	POLR1C;		yes	POLR1C;	Metabolic vs2;
33714	FBgn0031659	CG14043	CG14043	uncharacterized protein	2L	13	1100	1	KIFBP;		yes	KIFBP;
33715	FBgn0031660	CG3782	mRpL28	mitochondrial ribosomal protein L28	2L	12	1100	1	MRPL28;				Mitochondrial; Ribosome; RNA-binding;
33716	FBgn0031661	CG8890	Gmd	GDP-mannose 4,6-dehydratase	2L	13	1100	1	GMDS;				Metabolic vs2;	neurogenic phenotype; abnormal size;
33717	FBgn0031662	CG3792	CG3792	uncharacterized protein	2L	12	1100	1	MPDU1;		yes	MPDU1;	Trans-membrane proteins; Transporters;
33718	FBgn0031663	CG8891	CG8891	uncharacterized protein	2L	13	1100	1	ITPA;		yes	ITPA;	Metabolic vs2;
33719	FBgn0031664	CG8892	CG8892	uncharacterized protein	2L	12	1100	1	UBXN7;				Ubiquitin-related;
33721	FBgn0053113	CG33113	Rtnl1	Reticulon-like1	2L	10	920	4	RTN4;	RTN1;RTN2;RTN3;	yes	RTN2;RTN4;	Trans-membrane proteins; Mitochondrial;	abnormal locomotor behavior; abnormal neurophysiology; abnormal behavior; abnormal neuroanatomy; abnormal learning; abnormal sensory perception; short lived; abnormal smell perception;
33725	FBgn0031670	CG3887	SelT	Selenoprotein T	2L	13	1100	1	SELENOT;				Trans-membrane proteins;
33726	FBgn0016075	CG16858	vkg	viking	2L	6	342	9	COL7A1;	COL4A4;COL4A3;COL22A1;COL4A6;COL1A1;COL4A2;COL4A1;COL4A5;	yes	COL1A1;COL4A1;COL4A2;COL4A3;COL4A4;COL4A5;COL7A1;	Matrisome; Mitochondrial;	abnormal locomotor behavior; abnormal neuroanatomy; abnormal behavior; short lived; hypoactive; abnormal stress response;
33727	FBgn0000299	CG4145	Col4a1	Collagen type IV alpha 1	2L	7	650	8	COL4A1;	COL4A2;COL4A3;COL4A4;COL4A5;COL4A6;COL7A1;COL19A1;	yes	COL4A1;COL4A2;COL4A3;COL4A4;COL4A5;COL7A1;	Matrisome; Mitochondrial; Secreted proteins;	abnormal cell death; abnormal behavior; abnormal body size; abnormal neuroanatomy; abnormal locomotor behavior; short lived; female sterile; abnormal size; sterile; abnormal stress response;
33732	FBgn0031675	CG9121	CG9121	uncharacterized protein	2L	2	407	10	ASB16;ASB18;	ASB11;ANKRD61;ASB12;ASB9;ASB5;ASB13;ASB1;ASB7;	yes	ASB11;ASB9;
33734	FBgn0031676	CG14040	senju	senju	2L	5	1100	2	SLC35A5;	SLC35A4;			Trans-membrane proteins; Ubiquitin-related; Transporters;	abnormal cell number; abnormal immune response; melanotic mass phenotype;
33735	FBgn0031677	CG14036	CG14036	uncharacterized protein	2L	7	560	2	GTSF1;	GTSF1L;
33736	FBgn0014857	CG5825	His3.3A	Histone H3.3A	2L	11	1010	6	H3-3B;	H3C13;H3-3A;H3-4;H3C7;H3-5;	yes	H3-3A;H3-3B;
33738	FBgn0028694	CG18174	Rpn11	Regulatory particle non-ATPase 11	2L	13	1100	1	PSMD14;				Proteasome; Ubiquitin-related;	abnormal neuroanatomy; short lived; male semi-sterile; decreased fecundity; semi-sterile;
33742	FBgn0031682	CG5828	CG5828	uncharacterized protein	2L	8	1100	1	PANK4;				Metabolic vs2; Kinases;
33743	FBgn0031683	CG4230	CG4230	uncharacterized protein	2L	4	505	1	HAX1;		yes	HAX1;
33744	FBgn0031684	CG8680	ND-13A	NADH dehydrogenase (ubiquinone) 13 kDa A subunit	2L	13	1100	1	NDUFS6;		yes	NDUFS6;	Mitochondrial; Metabolic vs2;
33748	FBgn0031688	CG6081	Cyp28d2	Cytochrome P450 28d2	2L	3	92	5	TBXAS1;	CYP3A43;CYP3A5;CYP3A4;CYP3A7;	yes	CYP3A4;TBXAS1;	Trans-membrane proteins; Metabolic vs2;
33749	FBgn0031689	CG10833	Cyp28d1	Cytochrome P450 28d1	2L	3	92	5	TBXAS1;	CYP3A7;CYP3A4;CYP3A5;CYP3A43;	yes	CYP3A4;TBXAS1;	Trans-membrane proteins; Metabolic vs2;
33750	FBgn0031690	CG7742	CG7742	uncharacterized protein	2L	13	1100	1	TBC1D19;
33751	FBgn0250847	CG14034	CG14034	uncharacterized protein	2L	4	362	2	LIPI;	LPL;	yes	LPL;	Metabolic vs2; Secreted proteins;	abnormal neuroanatomy;
33752	FBgn0031692	CG6514	TpnC25D	Troponin C at 25D	2L	5	254	1	CALML6;
33753	FBgn0003716	CG14026	tkv	thickveins	2L	11	1100	2	BMPR1B;	BMPR1A;	yes	BMPR1A;BMPR1B;	Major signaling pathways; Trans-membrane proteins; Receptors; Kinases;	abnormal neuroanatomy; abnormal immune response; abnormal circadian rhythm; abnormal neurophysiology; abnormal cell shape; abnormal chemosensitive behavior; abnormal cell death; abnormal cell number; abnormal cell size; abnormal behavior; abnormal cell cycle; decreased occurrence of cell division; short lived; cell lethal; female sterile; semi-sterile; abnormal size; sterile; female semi-sterile;
33754	FBgn0031693	CG14032	Cyp4ac1	Cytochrome P450 4ac1	2L	8	452	7	CYP4F12;	CYP4F11;CYP4F22;CYP4F8;CYP19A1;CYP4B1;CYP4V2;	yes	CYP19A1;CYP4F22;CYP4V2;	Trans-membrane proteins; Metabolic vs2;
33755	FBgn0031694	CG17970	Cyp4ac2	Cytochrome P450 4ac2	2L	8	182	8	CYP4F11;	CYP4B1;CYP4F3;CYP4F2;CYP4F8;CYP4F12;CYP4F22;CYP4V2;	yes	CYP4F22;CYP4V2;	Metabolic vs2;
33756	FBgn0031695	CG14031	Cyp4ac3	Cytochrome P450 4ac3	2L	8	182	8	CYP4F11;	CYP4F12;CYP4F22;CYP4F8;CYP4F3;CYP4B1;CYP4V2;CYP4F2;	yes	CYP4F22;CYP4V2;	Metabolic vs2; Trans-membrane proteins;
33757	FBgn0000228	CG14025	Nin	Ninein	2L	9	920	2	NINL;	NIN;	yes	NINL;NIN;		abnormal cell number; abnormal locomotor behavior; abnormal cell cycle; abnormal behavior; abnormal size;
33758	FBgn0031696	CG14030	Bub1	Bub1 kinase	2L	10	740	1	BUB1;		yes	BUB1;	Kinases;	female semi-sterile; semi-sterile;
33759	FBgn0016076	CG14029	vri	vrille	2L	8	1100	2	NFIL3;	NFILZ;			Major signaling pathways; Transcription factor/DNA binding;	abnormal circadian behavior; abnormal behavior; abnormal cell death; abnormal locomotor behavior; abnormal cell size; abnormal circadian rhythm; female sterile; sterile; abnormal size;
33760	FBgn0031697	CG14024	CG14024	uncharacterized protein	2L	5	641	6	CHST10;	CHST11;CHST12;CHST8;CHST9;CHST14;	yes	CHST10;CHST11;CHST14;	Metabolic vs2; Trans-membrane proteins;
33761	FBgn0031698	CG14023	Ncoa6	Nuclear receptor coactivator 6	2L	4	1100	1	NCOA6;					abnormal cell death; abnormal size;
33763	FBgn0031700	CG14022	CG14022	uncharacterized protein	2L	9	920	2	ACYP2;	ACYP1;			Phosphatases; Metabolic vs2;	abnormal body color;
33766	FBgn0031703	CG12512	Acsf2	Acyl-CoA synthetase family member 2	2L	13	1100	1	ACSF2;				Mitochondrial; Peroxisomal; Metabolic vs2;
33768	FBgn0016920	CG11020	nompC	no mechanoreceptor potential C	2L	2	326	4	ANKRD52;	ANKRD28;INVS;ANKRD44;	yes	INVS;	Cytoskeletal; Ion channel; Trans-membrane proteins;	abnormal chemosensitive behavior; abnormal locomotor behavior; abnormal neuroanatomy; abnormal behavior; abnormal auditory perception; abnormal neurophysiology; short lived; abnormal touch perception; abnormal touch response; abnormal sensory perception; hypoactive;
33769	FBgn0016660	CG6604	H15	H15	2L	8	380	2	TBX20;	TBX22;	yes	TBX22;TBX20;	Transcription factor/DNA binding;	abnormal neuroanatomy; abnormal size;
33770	FBgn0261963	CG6634	mid	midline	2L	9	1010	2	TBX20;	TBX22;	yes	TBX22;TBX20;	Transcription factor/DNA binding;	abnormal cell polarity; abnormal body size; abnormal cell number; abnormal neuroanatomy; abnormal size; short lived;
33771	FBgn0031707	CG14020	CG14020	uncharacterized protein	2L	11	1100	1	TMEM231;		yes	TMEM231;	Trans-membrane proteins;
33772	FBgn0031708	CG7382	CG7382	uncharacterized protein	2L	13	1100	1	TIMM21;				Trans-membrane proteins; Mitochondrial;
33774	FBgn0031710	CG7371	Vps52	Vacuolar protein sorting 52	2L	13	1100	1	VPS52;					abnormal planar polarity; short lived;
33775	FBgn0031711	CG6907	Elp4	Elongator complex protein 4	2L	13	1100	1	ELP4;		yes	ELP4;	Transcription factor/DNA binding;	abnormal flight;
33776	FBgn0051648	CG31648	Cox11	Cytochrome c oxidase copper chaperone COX11	2L	13	1100	1	COX11;		yes	COX11;	Trans-membrane proteins; Metabolic vs2;	abnormal flight;
33777	FBgn0031713	CG7277	Coq6	Coenzyme Q6	2L	13	1100	1	COQ6;		yes	COQ6;	Metabolic vs2; Mitochondrial;	short lived;
33778	FBgn0051989	CG31989	Cap-D3	Chromosome associated protein D3	2L	8	1100	1	NCAPD3;		yes	NCAPD3;		abnormal cell cycle; abnormal immune response; male sterile; sterile;
33779	FBgn0031715	CG14016	tomb	tombola	2L	3	83	2	TESMIN;	LIN54;				abnormal cell cycle; sterile; male sterile;
33780	FBgn0031716	CG14015	CG14015	uncharacterized protein	2L	13	1100	2	MANEA;	MANEAL;			Trans-membrane proteins;	abnormal flight;
33781	FBgn0014189	CG7269	Hel25E	Helicase at 25E	2L	12	1100	2	DDX39B;	DDX39A;	yes	DDX39B;	Autophagy-related; RNA-binding; Spliceosome; Trans-membrane proteins;	modifier of variegation; short lived; abnormal size;
33782	FBgn0002525	CG6944	Lam	Lamin	2L	12	650	3	LMNA;LMNB1;	LMNB2;	yes	LMNA;LMNB1;LMNB2;	Mitochondrial; Cytoskeletal;	abnormal locomotor behavior; abnormal cell growth; abnormal flight; abnormal developmental rate; abnormal behavior; abnormal oxidative stress response; abnormal cell number; sterile; abnormal stress response; modifier of variegation; male sterile; short lived; abnormal size; female sterile;
33783	FBgn0031717	CG6957	Oscillin	oscillin	2L	13	1100	2	GNPDA2;	GNPDA1;			Metabolic vs2;
33786	FBgn0031720	CG14013	CG14013	uncharacterized protein	2L	13	560	1	CFAP299;					abnormal body color;
33787	FBgn0031721	CG14017	CG14017	uncharacterized protein	2L	12	110	1	CFAP299;
33788	FBgn0004620	CG6992	GluRIIA	Glutamate receptor IIA	2L	7	73	5	GRIK1;GRIK4;	GRIK2;GRIK3;GRIK5;	yes	GRIK2;GRIK3;GRIK4;GRIK5;	Trans-membrane proteins; Receptors; Ion channel; Transporters;	abnormal neuroanatomy; abnormal neurophysiology; abnormal locomotor behavior; abnormal behavior;
33789	FBgn0020429	CG7234	GluRIIB	Glutamate receptor IIB	2L	8	73	5	GRIK1;GRIK4;	GRIK5;GRIK3;GRIK2;	yes	GRIK2;GRIK3;GRIK4;GRIK5;	Ion channel; Trans-membrane proteins; Receptors; Transporters;	abnormal neuroanatomy; abnormal neurophysiology;
33790	FBgn0031722	CG14011	CG14011	uncharacterized protein	2L	4	403	1	CCDC34;		yes	CCDC34;		abnormal body color;
33791	FBgn0031723	CG7251	CG7251	uncharacterized protein	2L	3	133	1	CCDC34;		yes	CCDC34;
33792	FBgn0031724	CG18266	CG18266	uncharacterized protein	2L	3	133	1	CCDC34;		yes	CCDC34;
33793	FBgn0031725	CG14010	DIP-eta	Dpr-interacting protein eta	2L	10	252	5	OPCML;IGLON5;	NTM;NEGR1;LSAMP;	yes	LSAMP;OPCML;NEGR1;	Glycoproteins; Trans-membrane proteins;
33795	FBgn0051646	CG31646	DIP-theta	Dpr-interacting protein theta	2L	9	830	4	NTM;	LSAMP;OPCML;IGLON5;	yes	LSAMP;OPCML;		abnormal locomotor behavior; abnormal behavior;
33796	FBgn0031728	CG7235	Hsp60C	Heat shock protein 60C	2L	13	290	1	HSPD1;		yes	HSPD1;	Chaperone and heat shock proteins; Mitochondrial;	abnormal flight; male semi-sterile; decreased fecundity; semi-sterile; sterile; male sterile;
33797	FBgn0031729	CG12511	CG12511	uncharacterized protein	2L	7	110	2	FUNDC2;	FUNDC1;			Trans-membrane proteins;
33798	FBgn0031730	CG7236	CG7236	uncharacterized protein	2L	13	920	5	CDKL1;	CDKL5;CDKL2;CDKL3;CDKL4;	yes	CDKL5;CDKL2;	Kinases;
33800	FBgn0031732	CG11149	CG11149	uncharacterized protein	2L	6	101	1	B4GAT1;		yes	B4GAT1;	Trans-membrane proteins; Metabolic vs2;
33803	FBgn0031734	CG11147	CG11147	uncharacterized protein	2L	2	344	1	ABCA8;				Trans-membrane proteins; Transporters;	abnormal neuroanatomy;
33804	FBgn0031735	CG11029	CG11029	uncharacterized protein	2L	10	1010	1	PLB1;				Metabolic vs2; Trans-membrane proteins;
33805	FBgn0031736	CG11030	CG11030	uncharacterized protein	2L	13	1100	1	NGDN;
33807	FBgn0031738	CG9171	CG9171	uncharacterized protein	2L	6	110	2	B4GAT1;	LARGE2;	yes	B4GAT1;	Trans-membrane proteins;	abnormal locomotor behavior; abnormal body color; abnormal flight; abnormal behavior; abnormal stress response; abnormal starvation stress response; abnormal temperature response;
33809	FBgn0031740	CG7239	CG7239	uncharacterized protein	2L	2	52	1	MSANTD1;
33810	FBgn0031741	CG11034	CG11034	uncharacterized protein	2L	9	920	4	DPP4;	DPP10;DPP6;FAP;	yes	DPP4;DPP6;DPP10;
33812	FBgn0085410	CG34381	TrissinR	Trissin receptor	2L	2	202	2	QRFPR;	OXTR;	yes	OXTR;	Trans-membrane proteins; GPCRs; Receptors;
33819	FBgn0043362	CG14001	bchs	blue cheese	2L	12	1100	2	WDFY3;	WDFY4;	yes	WDFY3;WDFY4;		abnormal cell number; abnormal neuroanatomy; abnormal immune response; short lived;
33823	FBgn0015381	CG9019	dsf	dissatisfaction	2L	5	92	1	NR2E1;				Transcription factor/DNA binding; Receptors; Major signaling pathways;	abnormal mating; abnormal behavior; abnormal neuroanatomy; abnormal mating behavior;
33824	FBgn0001128	CG9042	Gpdh1	Glycerol-3-phosphate dehydrogenase 1	2L	13	1100	2	GPD1;	GPD1L;	yes	GPD1;GPD1L;	Mitochondrial; Metabolic vs2;	abnormal behavior; abnormal body weight; abnormal flight; abnormal developmental rate; abnormal locomotor behavior; abnormal oxidative stress response; short lived; abnormal stress response; decreased fecundity; abnormal size;
33825	FBgn0031752	CG9044	CG9044	uncharacterized protein	2L	11	1100	1	STK11IP;
33826	FBgn0031753	CG13999	CG13999	uncharacterized protein	2L	13	1100	1	TMEM138;		yes	TMEM138;	Trans-membrane proteins;
33832	FBgn0031757	CG9064	Ucp4C	Uncoupling protein 4C	2L	7	110	3	SLC25A27;	UCP2;UCP3;	yes	SLC25A27;	Metabolic vs2; Transporters;
33833	FBgn0031758	CG18340	Ucp4B	Uncoupling protein 4B	2L	8	110	1	SLC25A27;		yes	SLC25A27;	Metabolic vs2; Transporters;
33834	FBgn0000308	CG9553	chic	chickadee	2L	7	1100	1	PFN4;				Cytoskeletal;	abnormal locomotor behavior; abnormal flight; abnormal cell shape; abnormal behavior; abnormal cell number; abnormal axis specification; abnormal neuroanatomy; abnormal cell cycle; decreased occurrence of cell division; abnormal stress response; sterile; male sterile; semi-sterile; short lived; female semi-sterile; abnormal wound healing; female sterile; decreased fecundity; male semi-sterile;
33835	FBgn0001942	CG9075	eIF4A	eukaryotic translation initiation factor 4A	2L	12	1010	2	EIF4A1;	EIF4A2;	yes	EIF4A2;	RNA-binding; Spliceosome;	abnormal cell cycle; abnormal neuroanatomy; abnormal developmental rate; abnormal cell number; decreased occurrence of cell division;
33836	FBgn0001941	CG9078	ifc	infertile crescent	2L	13	1100	2	DEGS2;	DEGS1;	yes	DEGS1;	Trans-membrane proteins; Metabolic vs2;	abnormal cell size; abnormal cell cycle; abnormal neurophysiology; abnormal developmental rate; sterile; abnormal starvation stress response; abnormal stress response; male sterile;
33837	FBgn0031759	CG9088	Kdm5	Lysine demethylase 5	2L	13	1100	4	KDM5A;	KDM5C;KDM5D;KDM5B;	yes	KDM5A;KDM5C;KDM5D;KDM5B;	Transcription factor/DNA binding; Ubiquitin-related;	abnormal jumping; abnormal developmental rate; abnormal cell number; abnormal locomotor behavior; abnormal cell death; abnormal DNA repair; abnormal cell cycle; abnormal behavior; abnormal neurophysiology; abnormal circadian rhythm; abnormal neuroanatomy; abnormal circadian behavior; female sterile; abnormal stress response; chemical sensitive; semi-sterile; modifier of variegation; decreased occ…
33838	FBgn0031760	CG9093	Tsp26A	Tetraspanin 26A	2L	13	1100	3	TSPAN5;	TSPAN17;TSPAN14;	yes	TSPAN17;	Trans-membrane proteins; Receptors;
33839	FBgn0001089	CG9092	Gal	beta galactosidase	2L	13	380	4	GLB1;	GLB1L;GLB1L2;GLB1L3;	yes	GLB1;	Trans-membrane proteins; Glycoproteins; Metabolic vs2;
33840	FBgn0031762	CG9098	CG9098	uncharacterized protein	2L	13	1100	3	SH2D3C;	BCAR3;SH2D3A;
33841	FBgn0001170	CG11607	H2.0	Homeodomain protein 2.0	2L	8	1100	1	HLX;				Transcription factor/DNA binding;
33842	FBgn0031763	CG13996	CG13996	uncharacterized protein	2L	6	245	1	SAMD15;
33843	FBgn0031764	CG9107	CG9107	uncharacterized protein	2L	13	1100	1	RRP7A;				RNA-binding;
33844	FBgn0031765	CG9109	CG9109	uncharacterized protein	2L	13	1100	1	B3GLCT;		yes	B3GLCT;		abnormal body color;
33845	FBgn0025742	CG9115	mtm	myotubularin	2L	13	1100	3	MTMR2;	MTM1;MTMR1;	yes	MTM1;MTMR2;	Metabolic vs2; Phosphatases;	abnormal developmental rate; abnormal flight; abnormal wound healing; abnormal stress response; female semi-sterile; semi-sterile;
33846	FBgn0031766	CG9117	CG9117	uncharacterized protein	2L	11	1100	1	MBLAC1;
33847	FBgn0000052	CG9127	Pfas	Phosphoribosylformylglycinamidine synthase	2L	12	1100	1	PFAS;				Autophagy-related; Metabolic vs2;	abnormal cell death; abnormal eye color; male sterile; auxotroph; sterile; female sterile;
33849	FBgn0031768	CG12393	IPIP	Inositol phosphatase interacting protein	2L	11	650	3	PHETA2;	PLEKHJ1;PHETA1;
33850	FBgn0031769	CG9135	CG9135	uncharacterized protein	2L	12	1100	1	RCC2;					abnormal body color;
33852	FBgn0031771	CG9140	ND-51	NADH dehydrogenase (ubiquinone) 51 kDa subunit	2L	13	1100	1	NDUFV1;		yes	NDUFV1;	Mitochondrial; Metabolic vs2;	abnormal developmental rate; abnormal size;
33853	FBgn0031772	CG13994	CG13994	uncharacterized protein	2L	12	1100	1	PPP1R11;					abnormal flight;
33854	FBgn0031773	CG9144	Fbw5	F-box and WD repeat domain containing 5	2L	13	1100	1	FBXW5;				Ubiquitin-related;	abnormal size;
33855	FBgn0031774	CG9147	CG9147	uncharacterized protein	2L	5	900	1	C5orf63;				Mitochondrial;
33856	FBgn0031775	CG9150	CG9150	uncharacterized protein	2L	13	380	1	DHRS11;				Metabolic vs2;
33857	FBgn0031776	CG13993	Pfdn1	Prefoldin 1	2L	13	1100	1	PFDN1;				Chaperone and heat shock proteins;	abnormal neuroanatomy;
33858	FBgn0031777	CG9154	CG9154	uncharacterized protein	2L	13	1100	1	EEF1AKMT1;				Methyltransferase;
33859	FBgn0266449	CG9159	Kr-h2	Kruppel homolog 2	2L	13	1100	1	TMEM33;				Trans-membrane proteins; Mitochondrial;
33861	FBgn0266450	CG45074	Kr-h1	Kruppel homolog 1	2L	2	304	9	ZBTB48;	ZNF83;ZSCAN5B;ZNF660;ZNF524;ZNF837;ZBTB24;ZNF70;ZNF358;	yes	ZBTB48;ZBTB24;	Transcription factor/DNA binding;	abnormal developmental rate;
33862	FBgn0031779	CG9175	CG9175	uncharacterized protein	2L	13	1100	1	PREB;				Trans-membrane proteins;
33863	FBgn0266521	CG31641	stai	stathmin	2L	9	1100	4	STMN4;	STMN1;STMN2;STMN3;			Cytoskeletal;	abnormal locomotor behavior; abnormal neuroanatomy; abnormal behavior; male sterile; paralytic; short lived; sterile; female semi-sterile; abnormal size; semi-sterile;
33864	FBgn0284255	CG5972	Arpc4	Actin-related protein 2/3 complex, subunit 4	2L	13	1100	2	ARPC4;	ARPC4-TTLL3;	yes	ARPC4;	Cytoskeletal;
33865	FBgn0031782	CG9226	WDR79	WD repeat domain 79	2L	12	1100	1	WRAP53;		yes	WRAP53;	RNA-binding;
33866	FBgn0261697	CG42731	tctn	tectonic	2L	9	721	4	TCTN3;	TCTN1;TCTN2;B9D2;	yes	TCTN3;TCTN1;TCTN2;B9D2;	Secreted proteins; Trans-membrane proteins;
33867	FBgn0031784	CG9222	CG9222	uncharacterized protein	2L	8	1100	3	TSSK4;	TSSK1B;TSSK2;			Kinases;
33881	FBgn0265778	CG9491	PDZ-GEF	PDZ domain-containing guanine nucleotide exchange factor	2L	12	1100	2	RAPGEF2;	RAPGEF6;	yes	RAPGEF2;		abnormal cell number; abnormal cell shape; abnormal cell migration; abnormal cell adhesion; abnormal planar polarity; female sterile; sterile; abnormal size; short lived;
33882	FBgn0031799	CG9493	Pez	Pez	2L	12	920	2	PTPN21;	PTPN14;	yes	PTPN14;	Cytoskeletal; Phosphatases;	abnormal developmental rate; abnormal body size; abnormal cell number; abnormal size; semi-sterile; abnormal stress response; female semi-sterile; abnormal wound healing;
33883	FBgn0015623	CG11567	Cpr	Cytochrome P450 reductase	2L	13	1100	1	POR;		yes	POR;	Metabolic vs2; Trans-membrane proteins; Mitochondrial;	abnormal flight; abnormal stress response; abnormal starvation stress response;
33886	FBgn0031802	CG9499	ppk7	pickpocket 7	2L	7	641	3	ASIC4;	ASIC1;SCNN1B;	yes	SCNN1B;	Trans-membrane proteins; Ion channel; Transporters;
33887	FBgn0031803	CG9501	ppk14	pickpocket 14	2L	6	371	1	ASIC1;				Trans-membrane proteins; Ion channel; Transporters;
33888	FBgn0031804	CG9500	CG9500	uncharacterized protein	2L	9	452	5	FCN3;	FCN1;FCN2;MFAP4;FIBCD1;	yes	FCN3;	Matrisome; Secreted proteins;
33889	FBgn0031805	CG9505	Nepl4	Neprilysin-like 4	2L	2	126	2	ECEL1;	KEL;	yes	KEL;ECEL1;
33892	FBgn0031808	CG9507	Nepl5	Neprilysin-like 5	2L	3	126	1	ECEL1;		yes	ECEL1;
33897	FBgn0263278	CG9523	Fic	Fic domain-containing protein	2L	13	1100	1	FICD;		yes	FICD;	Trans-membrane proteins;	abnormal behavior; abnormal neurophysiology; abnormal cell death; abnormal visual behavior; abnormal size; short lived;
33898	FBgn0031813	CG9527	Acox3	Acyl-CoA oxidase 3	2L	13	1100	2	ACOX3;	ACOXL;			Metabolic vs2; Peroxisomal;
33899	FBgn0031814	CG9528	retm	real-time	2L	13	1100	2	SEC14L5;	SEC14L1;
33900	FBgn0031815	CG9526	frj	farjavit	2L	13	1100	1	MBOAT7;		yes	MBOAT7;	Metabolic vs2; Trans-membrane proteins;
33901	FBgn0031816	CG16947	Rchy1	Ring finger and CHY zinc finger domain containing 1	2L	12	1100	1	RCHY1;		yes	RCHY1;		abnormal cell number; abnormal neuroanatomy;
33902	FBgn0031817	CG9531	HemK1	HemK methyltransferase 1	2L	13	1100	1	HEMK1;				Mitochondrial; Methyltransferase; Metabolic vs2;	decreased occurrence of cell division;
33903	FBgn0259749	CG9535	mmy	mummy	2L	12	1100	2	UAP1;	UAP1L1;			Metabolic vs2;	abnormal neuroanatomy; sterile;
33904	FBgn0031818	CG9536	CG9536	uncharacterized protein	2L	13	1100	1	TMEM115;				Trans-membrane proteins;	short lived;
33905	FBgn0086357	CG9539	Sec61alpha	Sec61 alpha subunit	2L	13	1100	2	SEC61A2;	SEC61A1;	yes	SEC61A1;	Autophagy-related; Trans-membrane proteins; Transporters;	abnormal stress response;
33906	FBgn0031820	CG9537	Daxx	Daxx-like protein	2L	8	1100	1	DAXX;		yes	DAXX;	Transcription factor/DNA binding;	abnormal cell death; abnormal oxidative stress response; female semi-fertile; short lived; abnormal stress response; semi-fertile; decreased fecundity;
33907	FBgn0287695	CG9542	KFase	Kynurenine formamidase	2L	11	1100	1	AFMID;				Metabolic vs2;
33908	FBgn0027496	CG9543	epsilonCOP	Coat Protein (coatomer) epsilon	2L	13	1100	1	COPE;
33909	FBgn0031822	CG9548	Phf5a	PHD finger protein 5a	2L	13	1100	1	PHF5A;		yes	PHF5A;	Spliceosome;	abnormal pain response; sterile; abnormal stress response; female sterile;
33910	FBgn0051638	CG31638	CG31638	uncharacterized protein	2L	12	1100	2	CCDC102A;	CCDC102B;
33911	FBgn0031824	CG9547	CG9547	uncharacterized protein	2L	13	1100	1	GCDH;		yes	GCDH;	Mitochondrial; Metabolic vs2;	abnormal size;
33913	FBgn0031826	CG9550	CG9550	uncharacterized protein	2L	11	452	7	CHST4;	CHST1;CHST2;CHST3;CHST5;CHST7;CHST6;	yes	CHST6;CHST2;CHST3;	Trans-membrane proteins; Metabolic vs2;
33914	FBgn0051637	CG31637	CG31637	uncharacterized protein	2L	12	650	7	CHST1;	CHST7;CHST6;CHST2;CHST3;CHST4;CHST5;	yes	CHST6;CHST2;CHST3;	Metabolic vs2; Trans-membrane proteins;
33916	FBgn0000320	CG9554	eya	eyes absent	2L	11	1010	4	EYA2;	EYA3;EYA1;EYA4;	yes	EYA4;EYA1;	Transcription factor/DNA binding;	abnormal eclosion; abnormal circadian behavior; abnormal auditory perception; abnormal circadian rhythm; abnormal neuroanatomy; abnormal cell death; abnormal eclosion rhythm; abnormal behavior; abnormal cell number; semi-sterile; female semi-sterile; photoperiod response variant; abnormal sensory perception; female sterile; sterile; male sterile; abnormal size; decreased occurrence of cell divisi…
33917	FBgn0031829	CG9595	IFT52	Intraflagellar transport 52	2L	12	1100	1	IFT52;		yes	IFT52;	Cytoskeletal;
33918	FBgn0031830	CG11015	COX5B	Cytochrome c oxidase subunit 5B	2L	13	1100	1	COX5B;				Metabolic vs2; Mitochondrial;	abnormal behavior; abnormal locomotor behavior; abnormal developmental rate; sterile; female sterile; abnormal stress response; short lived;
33919	FBgn0031831	CG11043	COX5BL	Cytochrome c oxidase subunit 5B-like	2L	8	110	1	COX5B;				Metabolic vs2;
33920	FBgn0031832	CG9596	Trmt6	tRNA methyltransferase 6 non-catalytic subunit	2L	13	1100	1	TRMT6;				Methyltransferase;
33921	FBgn0263916	CG31911	Ent2	Equilibrative nucleoside transporter 2	2L	6	164	3	SLC29A2;	SLC29A1;SLC29A3;	yes	SLC29A3;	Glycoproteins; Trans-membrane proteins; Transporters;	abnormal behavior; abnormal learning; abnormal neurophysiology;
33923	FBgn0031835	CG11319	Dpp10	Dipeptidyl peptidase 10	2L	11	1100	4	DPP10;	DPP4;DPP6;FAP;	yes	DPP4;DPP6;DPP10;	Trans-membrane proteins; Glycoproteins;
33924	FBgn0031836	CG11050	CG11050	uncharacterized protein	2L	11	1100	1	HDDC2;				Metabolic vs2;
33925	FBgn0031837	CG11320	DIP-iota	Dpr-interacting protein iota	2L	10	1100	5	IGLON5;	LSAMP;NEGR1;OPCML;NTM;	yes	LSAMP;OPCML;NEGR1;
33927	FBgn0051634	CG31634	Oatp26F	Organic anion transporting polypeptide 26F	2L	12	1100	3	SLCO4A1;	SLCO6A1;SLCO4C1;			Trans-membrane proteins; Transporters;
33928	FBgn0051635	CG31635	CG31635	uncharacterized protein	2L	9	1100	1	PPP1R37;					abnormal flight;
33930	FBgn0286898	CG11098	Tango1	Transport and Golgi organization 1	2L	7	833	8	MIA2;	CTAGE9;CTAGE8;CTAGE4;CTAGE15;MIA3;CTAGE1;CTAGE6;	yes	MIA2;	Trans-membrane proteins;	short lived;
33932	FBgn0028467	CG11070	Ube4A	Ubiquitination factor E4A	2L	13	1100	1	UBE4A;		yes	UBE4A;
33933	FBgn0031844	CG13771	CG13771	uncharacterized protein	2L	12	110	1	ACOT9;				Metabolic vs2;
33934	FBgn0000392	CG11181	cup	cup	2L	5	110	1	EIF4ENIF1;				RNA-binding;	abnormal cell cycle; abnormal neurophysiology; abnormal neuroanatomy; sterile; female sterile;
33935	FBgn0263200	CG9232	Galt	Galactose-1-phosphate uridylyltransferase	2L	12	1100	1	GALT;		yes	GALT;	Metabolic vs2;	abnormal locomotor behavior; abnormal oxidative stress response; abnormal behavior; abnormal neuroanatomy; abnormal stress response;
33938	FBgn0031848	CG11329	Nse1	Non-SMC element 1	2L	12	1100	1	NSMCE1;					chemical sensitive;
33939	FBgn0028703	CG11328	Nhe3	Na[+]/H[+] hydrogen exchanger 3	2L	13	740	3	SLC9A9;	SLC9A6;SLC9A7;	yes	SLC9A6;SLC9A7;SLC9A9;	Trans-membrane proteins; Transporters;
33941	FBgn0031850	CG11326	Tsp	Thrombospondin	2L	12	1100	5	COMP;	THBS4;THBS1;THBS2;THBS3;	yes	COMP;THBS1;	Glycoproteins; Matrisome; Trans-membrane proteins; Secreted proteins;
33942	FBgn0025595	CG11325	AkhR	Adipokinetic hormone receptor	2L	12	1100	1	GNRHR;		yes	GNRHR;	Metabolic vs2; GPCRs; Receptors; Trans-membrane proteins;	abnormal neuroanatomy; abnormal behavior; abnormal developmental rate; abnormal feeding behavior; abnormal oxidative stress response; abnormal body weight; hypoactive; abnormal starvation stress response; abnormal stress response;
33943	FBgn0031851	CG11188	Aatf	Apoptosis antagonizing transcription factor	2L	12	1100	1	AATF;					abnormal neuroanatomy; abnormal cell polarity; female sterile; sterile;
33944	FBgn0025777	CG11324	homer	homer	2L	10	1100	3	HOMER2;	HOMER3;HOMER1;	yes	HOMER2;HOMER1;		abnormal mating behavior; abnormal behavior; abnormal mating; abnormal sleep; hyperactive; chemical sensitive; abnormal smell perception; abnormal stress response; abnormal sensory perception;
33946	FBgn0031853	CG11201	TTLL3B	Tubulin tyrosine ligase-like 3B	2L	8	343	4	ARPC4-TTLL3;	TTLL3;TTL;TTLL8;			Cytoskeletal;	sterile; male sterile;
33947	FBgn0031854	CG11323	TTLL3A	Tubulin tyrosine ligase-like 3A	2L	12	1100	3	TTLL8;	TTLL3;ARPC4-TTLL3;			Cytoskeletal;
33948	FBgn0031855	CG11221	meng	meng-po	2L	11	1100	3	SBK1;	SBK2;SBK3;			Kinases;	abnormal memory; abnormal behavior; abnormal size;
33949	FBgn0031856	CG11322	CG11322	uncharacterized protein	2L	5	110	1	GCNA;		yes	GCNA;
33950	FBgn0031857	CG11321	LUBEL	Linear Ubiquitin E3 ligase	2L	11	1100	1	RNF31;		yes	RNF31;	Ubiquitin-related;	abnormal locomotor behavior; abnormal immune response; abnormal flight; abnormal heat stress response; abnormal behavior; short lived; abnormal temperature response; abnormal stress response;
33951	FBgn0031858	CG17378	CG17378	uncharacterized protein	2L	11	1100	1	KIAA0513;					short lived;
33952	FBgn0015776	CG9258	nrv1	nervana 1	2L	13	1010	5	ATP1B1;	ATP1B4;ATP1B2;ATP1B3;ATP4B;			Glycoproteins; Trans-membrane proteins; Transporters;
33953	FBgn0015777	CG9261	nrv2	nervana 2	2L	13	452	5	ATP1B2;	ATP1B4;ATP4B;ATP1B1;ATP1B3;			Glycoproteins; Trans-membrane proteins; Mitochondrial; Transporters;	abnormal auditory perception; abnormal neuroanatomy; abnormal sensory perception; short lived;
33955	FBgn0031860	CG11236	Daao2	D-amino acid oxidase 2	2L	9	200	2	DDO;	DAO;			Metabolic vs2; Peroxisomal;	abnormal sleep;
33957	FBgn0051632	CG31632	sens-2	senseless-2	2L	7	1100	2	GFI1B;	GFI1;	yes	GFI1;GFI1B;	Transcription factor/DNA binding;
33959	FBgn0017551	CG10800	Rca1	Regulator of cyclin A1	2L	5	641	2	FBXO5;	FBXO43;	yes	FBXO43;		abnormal pain response; abnormal cell cycle; abnormal cell number; abnormal neuroanatomy; decreased occurrence of cell division; female semi-sterile; abnormal stress response; semi-sterile; abnormal size;
33960	FBgn0086451	CG10805	l(2)k09022	lethal (2) k09022	2L	13	1100	1	HEATR1;				Mitochondrial;	abnormal neuroanatomy;
33961	FBgn0031865	CG10806	Nha1	Na[+]/H[+] hydrogen antiporter 1	2L	13	1100	2	SLC9B2;	SLC9B1;			Trans-membrane proteins; Transporters;	abnormal osmotic stress response; abnormal stress response;
33962	FBgn0031866	CG13772	Nlg2	Neuroligin 2	2L	10	560	5	NLGN1;	NLGN4Y;NLGN3;NLGN4X;NLGN2;	yes	NLGN4Y;NLGN1;NLGN3;NLGN4X;NLGN2;	Trans-membrane proteins;	abnormal neurophysiology; abnormal locomotor behavior; abnormal behavior; abnormal neuroanatomy; abnormal mating; abnormal mating behavior;
33963	FBgn0042092	CG13773	Polr1F	RNA polymerase I subunit F	2L	10	1100	1	POLR1F;				Transcription factor/DNA binding;
33964	FBgn0031868	CG10354	Rat1	Rat1 5'-3' exoribonuclease	2L	13	1100	1	XRN2;					abnormal neuroanatomy;
33965	FBgn0011737	CG4488	Wee1	Wee1 kinase	2L	13	1100	2	WEE1;	WEE2;	yes	WEE1;WEE2;	Kinases;	abnormal cell cycle; semi-sterile; female sterile; female semi-sterile; chemical sensitive; sterile;
33966	FBgn0026196	CG10206	nop5	nop5	2L	13	1100	1	NOP58;				Spliceosome;	female sterile; sterile;
33967	FBgn0028554	CG10203	x16	x16 splicing factor	2L	12	1100	2	SRSF7;	SRSF3;	yes	SRSF3;	RNA-binding; Spliceosome;	abnormal eye color; abnormal flight; abnormal starvation stress response; abnormal stress response;
33968	FBgn0004838	CG10377	Hrb27C	Heterogeneous nuclear ribonucleoprotein at 27C	2L	11	1100	3	DAZAP1;	MSI1;MSI2;	yes	MSI1;MSI2;	Spliceosome; RNA-binding;	abnormal cell number; abnormal body size; abnormal cell death; abnormal neuroanatomy; abnormal cell cycle; female semi-sterile; semi-sterile; abnormal size; sterile; female sterile;
33969	FBgn0031869	CG18304	CG18304	uncharacterized protein	2L	4	911	3	MTCL3;	MTCL1;MTCL2;			Ribosome;
33971	FBgn0031871	CG10158	Fgop2	Fibroblast growth factor receptor 1 oncogene partner 2	2L	12	1100	2	FGFR1OP2;	SIKE1;				abnormal pain response; short lived; abnormal stress response;
33972	FBgn0031872	CG9211	ihog	interference hedgehog	2L	10	920	2	CDON;	BOC;	yes	CDON;	Receptors; Trans-membrane proteins;
33973	FBgn0031873	CG9207	Gas41	Gas41	2L	12	1100	1	YEATS4;				Transcription factor/DNA binding;	modifier of variegation;
33974	FBgn0020616	CG3423	SA1	Stromalin 1	2L	13	1100	3	STAG1;	STAG3;STAG2;	yes	STAG1;STAG3;STAG2;		abnormal planar polarity;
33975	FBgn0031874	CG13775	CG13775	uncharacterized protein	2L	10	1100	3	ZBED4;	ZBED6;ZBED1;			Transcription factor/DNA binding;
33976	FBgn0031875	CG3430	CG3430	uncharacterized protein	2L	13	1100	1	MCMBP;
33977	FBgn0031876	CG9200	Atac1	Ada2a-containing complex component 1	2L	10	1100	1	ZZZ3;				Transcription factor/DNA binding;
33978	FBgn0031877	CG10399	Hmgcl	3-Hydroxymethyl-3-methylglutaryl-CoA lyase	2L	13	1100	2	HMGCL;	HMGCLL1;	yes	HMGCL;	Metabolic vs2; Mitochondrial; Peroxisomal;
33981	FBgn0264922	CG4494	Sumo	Small ubiquitin like modifier	2L	12	920	4	SUMO3;	SUMO2;SUMO1;SUMO4;			Metabolic vs2; Ubiquitin-related;	abnormal developmental rate; abnormal neuroanatomy; abnormal body weight; abnormal cell cycle; decreased occurrence of cell division; female semi-sterile; semi-sterile; abnormal size;
33982	FBgn0016978	CG8749	snRNP-U1-70K	small ribonucleoprotein particle U1 subunit 70K	2L	11	1100	1	SNRNP70;				Spliceosome; RNA-binding;	abnormal neurophysiology; abnormal neuroanatomy; abnormal cell death; abnormal size; semi-sterile; male semi-sterile;
33983	FBgn0031879	CG9138	uif	uninflatable	2L	2	206	5	CSMD2;CSMD3;	SVEP1;SNED1;CSMD1;	yes	CSMD1;CSMD2;CSMD3;	Glycoproteins; Mitochondrial; Trans-membrane proteins;	abnormal feeding behavior; abnormal body size; abnormal flight; abnormal behavior; abnormal size;
33984	FBgn0263027	CG43322	CG43322	uncharacterized protein	2L	12	1100	1	DNAJC28;				Mitochondrial;
33986	FBgn0000053	CG31628	Gart	GART trifunctional enzyme	2L	13	1100	1	GART;				Metabolic vs2;	abnormal eye color; auxotroph;
33987	FBgn0031881	CG3476	MME1	Mitochondrial Magnesium Exporter 1	2L	11	110	1	SLC25A20;		yes	SLC25A20;	Metabolic vs2; Trans-membrane proteins; Transporters;	short lived;
33988	FBgn0031882	CG9100	Rab30	Rab30	2L	13	1100	1	RAB30;					abnormal neurophysiology; abnormal flight; male sterile; abnormal size; sterile;
33989	FBgn0031883	CG11266	Caper	caper	2L	13	1100	2	RBM39;	RBM23;			Spliceosome; RNA-binding;	semi-sterile; female semi-sterile;
33991	FBgn0031885	CG13778	Mnn1	Menin 1	2L	11	1100	1	MEN1;		yes	MEN1;	Methyltransferase;	abnormal DNA repair; chemical sensitive; radiation sensitive; melanotic mass phenotype; short lived; abnormal stress response;
33993	FBgn0031887	CG11289	Ugt307A1	UDP-glycosyltransferase family 307 member A1	2L	5	74	6	UGT3A2;UGT3A1;	UGT2B10;UGT2B15;UGT8;UGT2B11;			Trans-membrane proteins; Metabolic vs2;
33994	FBgn0031888	CG13780	Pvf2	PDGF- and VEGF-related factor 2	2L	3	211	2	VEGFB;	VEGFC;	yes	VEGFB;VEGFC;	Matrisome; Major signaling pathways; Trans-membrane proteins;	abnormal locomotor behavior; abnormal behavior; abnormal cell number; short lived; decreased occurrence of cell division;
33995	FBgn0085407	CG34378	Pvf3	PDGF- and VEGF-related factor 3	2L	3	211	3	VEGFA;VEGFB;	VEGFC;	yes	VEGFA;VEGFB;VEGFC;	Matrisome; Major signaling pathways;	abnormal cell number;
33999	FBgn0031893	CG4495	MICU1	Mitochondrial calcium uptake 1	2L	13	1100	1	MICU1;		yes	MICU1;	Ion channel;	abnormal locomotor behavior; abnormal behavior; abnormal memory; short lived;
34001	FBgn0031895	CG4497	CG4497	uncharacterized protein	2L	9	830	3	PABIR1;PABIR2;	PABIR3;
34002	FBgn0031896	CG4502	CG4502	uncharacterized protein	2L	12	1100	1	UBE2QL1;		yes	UBE2QL1;	Ubiquitin-related;	abnormal body color;
34003	FBgn0031897	CG13784	CG13784	uncharacterized protein	2L	11	1100	1	SLC66A2;				Trans-membrane proteins;
34004	FBgn0263133	CG4567	mEFG1	mitochondrial translation elongation factor G 1	2L	13	1100	1	GFM1;		yes	GFM1;	Mitochondrial; RNA-binding;	cell lethal;
34005	FBgn0259111	CG42253	Ndae1	Na[+]-driven anion exchanger 1	2L	13	830	10	SLC4A7;	SLC4A10;SLC4A9;SLC4A11;SLC4A5;SLC4A4;SLC4A2;SLC4A3;SLC4A1;SLC4A8;	yes	SLC4A3;SLC4A1;SLC4A4;SLC4A10;SLC4A11;	Trans-membrane proteins; Transporters;
34007	FBgn0010453	CG4698	Wnt4	Wnt oncogene analog 4	2L	10	1100	3	WNT9B;	WNT11;WNT9A;	yes	WNT11;	Major signaling pathways; Matrisome; Secreted proteins;	abnormal cell shape; abnormal cell migration; abnormal neuroanatomy; abnormal pain response; sterile; abnormal planar polarity; abnormal stress response;
34009	FBgn0284084	CG4889	wg	wingless	2L	11	1100	3	WNT1;	WNT3;WNT4;	yes	WNT1;WNT4;	Matrisome; Major signaling pathways; Secreted proteins;	abnormal locomotor behavior; abnormal neuroanatomy; abnormal memory; abnormal cell cycle; abnormal eye color; abnormal cell size; abnormal cell shape; abnormal developmental rate; abnormal cell number; abnormal body size; abnormal cell death; abnormal neurophysiology; abnormal flight; abnormal behavior; abnormal size; short lived; abnormal wound healing; abnormal planar polarity; female semi-fert…
34010	FBgn0031902	CG4969	Wnt6	Wnt oncogene analog 6	2L	11	1100	1	WNT6;				Matrisome; Major signaling pathways; Trans-membrane proteins; Secreted proteins;	abnormal cell number; abnormal flight; abnormal size;
34011	FBgn0031903	CG4971	Wnt10	Wnt oncogene analog 10	2L	11	1100	2	WNT10B;	WNT10A;	yes	WNT10B;WNT10A;	Secreted proteins; Major signaling pathways; Matrisome;	abnormal cell number; abnormal neuroanatomy;
34012	FBgn0002938	CG5125	ninaC	neither inactivation nor afterpotential C	2L	10	1010	2	MYO3A;	MYO3B;	yes	MYO3A;	Kinases; Cytoskeletal; Receptors;	abnormal behavior; abnormal neurophysiology; abnormal phototaxis; abnormal visual behavior;
34013	FBgn0031904	CG5149	CG5149	uncharacterized protein	2L	11	1100	1	MEAK7;
34014	FBgn0031905	CG5155	gudu	gudu	2L	11	1100	1	ODAD2;		yes	ODAD2;		sterile; male sterile;
34015	FBgn0031906	CG5160	CG5160	uncharacterized protein	2L	1	108	1	RERG;					abnormal pain response; abnormal neuroanatomy; abnormal stress response;
34018	FBgn0031909	CG5181	CG5181	uncharacterized protein	2L	12	740	2	NABP2;	NABP1;
34019	FBgn0031910	CG15818	CG15818	uncharacterized protein	2L	4	407	5	MBL2;	COLEC10;CLEC4A;REG4;CLEC3B;	yes	CLEC3B;COLEC10;	Matrisome;
34021	FBgn0283658	CG5261	muc	midline uncoordinated	2L	13	1100	2	DLAT;	PDHX;	yes	DLAT;PDHX;	Metabolic vs2; Mitochondrial;	abnormal behavior; abnormal pain response; short lived; abnormal wound healing; abnormal stress response;
34022	FBgn0031913	CG5958	CG5958	uncharacterized protein	2L	8	740	3	RLBP1;	TTPAL;CLVS1;	yes	RLBP1;
34023	FBgn0031914	CG5973	CG5973	uncharacterized protein	2L	9	110	1	TTPAL;
34024	FBgn0025697	CG12789	santa-maria	scavenger receptor acting in neural tissue and majority of rhodopsin is absent	2L	9	272	2	CD36;	SCARB1;	yes	CD36;	Receptors; Trans-membrane proteins; Glycoproteins; Metabolic vs2;	abnormal neurophysiology; abnormal auditory perception; abnormal sensory perception; abnormal temperature response;
34030	FBgn0260486	CG42533	Ziz	Zizimin	2L	13	1100	3	DOCK9;	DOCK10;DOCK11;	yes	DOCK11;		abnormal behavior; abnormal locomotor behavior;
34032	FBgn0264895	CG44086	RapGAP1	Rap GTPase activating protein 1	2L	12	1010	3	RAP1GAP;	SIPA1L3;RAP1GAP2;	yes	RAP1GAP;		abnormal behavior;
34035	FBgn0083141	CG6717	Spn28B	Serpin 28B	2L	9	380	11	SERPINC1;	SERPINB1;SERPINA4;SERPINB5;SERPINB6;SERPINE2;SERPINI1;SERPINB13;SERPINB3;SERPINB4;SERPINB7;	yes	SERPINC1;SERPINB5;SERPINI1;SERPINB3;SERPINB7;	Matrisome; Secreted proteins;
34036	FBgn0031925	CG6730	Cyp4d21	Cytochrome P450 4d21	2L	8	344	8	CYP4F3;	CYP4F11;CYP4V2;CYP4F12;CYP4F8;CYP4B1;CYP4F2;CYP4F22;	yes	CYP4F22;CYP4V2;	Metabolic vs2;	abnormal behavior; abnormal mating; abnormal mating behavior;
34037	FBgn0031926	CG6739	CG6739	uncharacterized protein	2L	3	406	2	CD320;	LRP10;	yes	CD320;	Trans-membrane proteins;
34038	FBgn0264087	CG43756	Slob	Slowpoke binding protein	2L	2	80	1	PXK;				Trans-membrane proteins;	abnormal neurophysiology; abnormal stress response;
34041	FBgn0031929	CG18585	CG18585	uncharacterized protein	2L	10	290	9	CPA2;	CPB1;CPO;CPA5;CPA6;CPB2;CPA3;CPA1;CPA4;	yes	CPA6;
34042	FBgn0031930	CG7025	CG7025	uncharacterized protein	2L	11	560	9	CPA2;CPA1;	CPA3;CPA6;CPO;CPA5;CPB2;CPB1;CPA4;	yes	CPA6;
34044	FBgn0041182	CG7052	Tep2	Thioester-containing protein 2	2L	13	1100	6	CD109;	A2M;C3;C4A;C4B;C5;	yes	C3;C4A;C4B;C5;	Glycoproteins; Secreted proteins; Trans-membrane proteins;
34045	FBgn0041181	CG7068	Tep3	Thioester-containing protein 3	2L	12	200	3	CD109;	A2M;PZP;			Glycoproteins; Secreted proteins; Trans-membrane proteins;	abnormal immune response;
34046	FBgn0267326	CG7075	Ntl	Neurotransmitter transporter-like	2L	5	380	2	SLC6A9;	SLC6A7;	yes	SLC6A9;	Trans-membrane proteins; Transporters;	male sterile; sterile;
34048	FBgn0031936	CG13794	CG13794	uncharacterized protein	2L	3	119	1	SLC6A14;				Trans-membrane proteins; Transporters;
34051	FBgn0031939	CG13796	CG13796	uncharacterized protein	2L	3	105	1	SLC6A14;				Transcription factor/DNA binding; Trans-membrane proteins; Transporters;	abnormal planar polarity;
34054	FBgn0031941	CG7211	ATPsynGL	ATP synthase, subunit G-like	2L	10	110	2	ATP5MG;	ATP5MGL;			Metabolic vs2;	abnormal pain response; abnormal stress response;
34059	FBgn0020880	CG7179	CG7179	uncharacterized protein	2L	2	209	1	TNFAIP6;
34062	FBgn0031947	CG7154	Brd7-9	Bromodomain containing 7/9	2L	13	1100	2	BRD7;	BRD9;	yes	BRD7;BRD9;		abnormal flight;
34063	FBgn0031948	CG7149	CG7149	uncharacterized protein	2L	13	290	1	SELENOI;		yes	SELENOI;	Metabolic vs2; Trans-membrane proteins;
34064	FBgn0286198	CG7144	LKRSDH	Lysine ketoglutarate reductase/saccharopine dehydrogenase	2L	13	1100	1	AASS;		yes	AASS;	Mitochondrial;	abnormal cell number; abnormal size;
34065	FBgn0031950	CG14536	Herp	Homocysteine-induced endoplasmic reticulum protein	2L	13	1100	2	HERPUD2;	HERPUD1;	yes	HERPUD1;	Trans-membrane proteins; Cytoskeletal;
34067	FBgn0031952	CG7134	Cdc14	Cell division cycle 14	2L	8	1010	3	CDC14B;	CDC14C;CDC14A;	yes	CDC14A;	Phosphatases;	abnormal feeding behavior; abnormal chemosensitive behavior; abnormal behavior; abnormal touch response; abnormal starvation stress response; female semi-sterile; semi-sterile; abnormal stress response;
34068	FBgn0261800	CG7123	LanB1	LanB1	2L	11	1100	5	LAMB2;	LAMB1;LAMB3;LAMB4;NTN4;	yes	LAMB1;LAMB2;LAMB3;	Matrisome; Secreted proteins;	abnormal cell adhesion; abnormal neuroanatomy; abnormal feeding behavior; abnormal behavior; short lived;
34069	FBgn0027515	CG7115	CG7115	uncharacterized protein	2L	12	1100	1	PPM1L;		yes	PPM1L;	Phosphatases; Metabolic vs2; Trans-membrane proteins;	female semi-sterile; semi-sterile;
34070	FBgn0020618	CG7111	Rack1	Receptor of activated protein kinase C 1	2L	12	1100	1	RACK1;		yes	RACK1;	Spliceosome; Mitochondrial;	abnormal locomotor behavior; abnormal behavior; short lived; sterile;
34073	FBgn0031955	CG14535	CG14535	uncharacterized protein	2L	10	830	2	KIF26A;	KIF26B;	yes	KIF26A;	Cytoskeletal;
34079	FBgn0031961	CG7102	CG7102	uncharacterized protein	2L	5	1100	1	BTBD19;				Ubiquitin-related;
34080	FBgn0261790	CG18591	SmE	Small ribonucleoprotein particle protein SmE	2L	13	1100	1	SNRPE;		yes	SNRPE;	Spliceosome; RNA-binding;	sterile; female sterile;
34082	FBgn0051902	CG31902	Spn28Da	Serpin 28Da	2L	9	290	11	SERPINB4;	SERPINB13;SERPINC1;SERPINB7;SERPINB12;SERPINB3;SERPINE2;SERPINB6;SERPINB1;SERPINB5;SERPINI1;	yes	SERPINC1;SERPINB5;SERPINI1;SERPINB3;SERPINB7;	Matrisome;
34086	FBgn0031968	CG7231	CG7231	uncharacterized protein	2L	13	1100	2	FAM151B;	FAM151A;
34087	FBgn0031969	CG7228	pes	peste	2L	9	101	1	SCARB1;				Receptors; Trans-membrane proteins;
34088	FBgn0031970	CG7227	CG7227	uncharacterized protein	2L	8	272	2	CD36;	SCARB1;	yes	CD36;	Trans-membrane proteins; Glycoproteins; Receptors;
34089	FBgn0031971	CG7224	Sirup	Starvation-upregulated protein	2L	11	1100	1	SDHAF4;					abnormal oxidative stress response; paralytic; abnormal stress response; short lived;
34090	FBgn0031972	CG7221	Wwox	WW domain containing oxidoreductase	2L	13	1100	1	WWOX;		yes	WWOX;	Metabolic vs2;
34091	FBgn0031973	CG7219	Spn28Dc	Serpin 28Dc	2L	5	245	12	SERPINA12;	SERPINF1;SERPINA2;SERPINA11;SERPINA10;SERPINA7;SERPINA1;SERPINA5;SERPINH1;SERPING1;SERPINA3;SERPINF2;	yes	SERPINA3;SERPING1;SERPINH1;SERPINF1;SERPINA1;SERPINF2;	Glycoproteins; Matrisome;	abnormal body color; melanotic mass phenotype; abnormal stress response; abnormal wound healing;
34092	FBgn0031974	CG12560	CG12560	uncharacterized protein	2L	5	901	3	GLYATL3;	GLYATL1;GLYATL2;				short lived;
34093	FBgn0031975	CG7356	Tg	Transglutaminase	2L	12	1100	9	TGM1;	TGM2;TGM7;TGM6;TGM3;F13A1;EPB42;TGM5;TGM4;	yes	EPB42;F13A1;TGM1;TGM3;TGM5;TGM6;	Matrisome;	short lived;
34094	FBgn0031976	CG7367	CG7367	uncharacterized protein	2L	4	622	5	LIPH;	LIPC;LPL;PLA1A;LIPI;	yes	LIPC;LPL;LIPH;	Secreted proteins; Metabolic vs2; Trans-membrane proteins;	abnormal flight;
34095	FBgn0031977	CG7380	baf	barrier to autointegration factor	2L	12	1100	2	BANF1;	BANF2;	yes	BANF1;		abnormal neuroanatomy; abnormal cell cycle; abnormal size; sterile; female sterile; decreased occurrence of cell division;
34096	FBgn0044323	CG7392	Cka	Connector of kinase to AP-1	2L	13	1100	3	STRN3;	STRN;STRN4;	yes	STRN;	Major signaling pathways;	abnormal neuroanatomy; abnormal gravitaxis; short lived; abnormal size;
34097	FBgn0031979	CG7429	CCDC53	Coiled-coil domain containing 53	2L	13	1100	1	WASHC3;
34098	FBgn0031980	CG7424	RpL36A	Ribosomal protein L36A	2L	11	830	3	RPL36AL;	RPL36A;RPL36A-HNRNPH2;			Ribosome;
34099	FBgn0031981	CG7466	Megf8	Multiple EGF like domains 8	2L	12	1100	1	MEGF8;		yes	MEGF8;	Trans-membrane proteins; Matrisome;	abnormal feeding behavior; abnormal neuroanatomy; abnormal body size; abnormal developmental rate; abnormal behavior; abnormal planar polarity; abnormal size;
34102	FBgn0010287	CG7562	Trf	TBP-related factor	2L	6	110	2	TBP;	TBPL2;	yes	TBP;	Transcription factor/DNA binding;	abnormal behavior; hyperactive; male sterile; sterile;
34105	FBgn0031986	CG8673	CG8673	uncharacterized protein	2L	10	740	6	B3GALT2;	B3GALT4;B3GALNT1;B3GALT1;B3GALT5;B3GNT5;			Trans-membrane proteins;
34106	FBgn0031987	CG12375	CG12375	uncharacterized protein	2L	13	1100	1	LACTB2;				Mitochondrial;
34107	FBgn0031988	CG8668	CG8668	uncharacterized protein	2L	8	551	6	B3GALT1;	B3GALT4;B3GALNT1;B3GALT2;B3GALT5;B3GNT5;			Glycoproteins; Trans-membrane proteins;
34109	FBgn0031990	CG8552	PAPLA1	Phosphatidic Acid Phospholipase A1	2L	10	740	3	DDHD2;	SEC23IP;DDHD1;	yes	DDHD2;DDHD1;	Ubiquitin-related;	abnormal neurophysiology; abnormal behavior; abnormal neuroanatomy; abnormal developmental rate; abnormal cell death; abnormal locomotor behavior; abnormal feeding behavior; abnormal stress response; short lived; abnormal starvation stress response; semi-fertile; sterile; male semi-fertile; abnormal size; male sterile; decreased fecundity;
34110	FBgn0261064	CG8506	Rbsn-5	Rabenosyn-5	2L	12	1100	1	RBSN;		yes	RBSN;	Cytoskeletal; Transcription factor/DNA binding;	abnormal planar polarity;
34111	FBgn0031992	CG8498	Acbp1	Acyl-CoA binding protein 1	2L	13	1100	2	ACBD7;	DBI;			Metabolic vs2;
34112	FBgn0264953	CG44122	Piezo	piezo	2L	13	1100	2	PIEZO2;	PIEZO1;	yes	PIEZO1;PIEZO2;	Ion channel; Trans-membrane proteins; Glycoproteins;	abnormal neuroanatomy; abnormal pain response; abnormal heat stress response; abnormal neurophysiology; abnormal feeding behavior; abnormal behavior; abnormal sensory perception; abnormal touch response; short lived; abnormal touch perception; abnormal stress response; abnormal size; abnormal temperature response;
34114	FBgn0031995	CG8475	CG8475	uncharacterized protein	2L	13	1100	1	PHKB;		yes	PHKB;	Autophagy-related; Metabolic vs2;
34115	FBgn0031996	CG8460	CG8460	uncharacterized protein	2L	13	1100	1	CHID1;				Matrisome; Trans-membrane proteins;
34116	FBgn0031997	CG8455	PGAP5	Post-GPI attachment to proteins 5	2L	12	1100	1	MPPE1;				Trans-membrane proteins;
34117	FBgn0031998	CG8451	SLC5A11	Sodium/solute co-transporter-like 5A11	2L	7	101	4	SLC5A12;	SLC5A5;SLC5A6;SLC5A8;	yes	SLC5A5;SLC5A6;SLC5A8;	Metabolic vs2; Trans-membrane proteins; Transporters;	abnormal feeding behavior; abnormal chemosensitive behavior; abnormal neurophysiology; abnormal behavior; chemical resistant; short lived;
34118	FBgn0031999	CG8419	CG8419	uncharacterized protein	2L	11	1100	1	TRIM45;
34119	FBgn0003607	CG8409	Su(var)205	Suppressor of variegation 205	2L	8	173	3	CBX5;	CBX1;CBX3;	yes	CBX1;CBX5;	Transcription factor/DNA binding; RNA-binding;	abnormal neuroanatomy; abnormal flight; abnormal cell cycle; abnormal cell death; female sterile; sterile; short lived; abnormal size; modifier of variegation;
34120	FBgn0015299	CG8396	Ssb-c31a	Single stranded-binding protein c31A	2L	10	1100	1	SUB1;		yes	SUB1;	Transcription factor/DNA binding;
34121	FBgn0032000	CG8372	CG8372	uncharacterized protein	2L	13	1100	1	TMEM222;		yes	TMEM222;	Trans-membrane proteins;
34122	FBgn0032001	CG8360	CG8360	uncharacterized protein	2L	12	1010	1	CDA;				Metabolic vs2;
34123	FBgn0032002	CG8353	CG8353	uncharacterized protein	2L	11	650	1	CDA;				Metabolic vs2;
34124	FBgn0032003	CG8349	CG8349	uncharacterized protein	2L	8	110	1	CDA;				Metabolic vs2;
34126	FBgn0032005	CG8282	Snx6	Sorting nexin 6	2L	13	1100	3	SNX6;	SNX5;SNX32;	yes	SNX5;		short lived;
34127	FBgn0032006	CG8222	Pvr	PDGF- and VEGF-receptor related	2L	12	920	8	FLT1;	FLT4;PDGFRB;PDGFRA;KDR;FLT3;CSF1R;KIT;	yes	CSF1R;FLT1;FLT3;FLT4;KDR;KIT;PDGFRA;PDGFRB;	Receptors; Kinases; Major signaling pathways; Trans-membrane proteins; Glycoproteins;	abnormal cell number; abnormal developmental rate; abnormal cell death; abnormal cell size; abnormal cell migration; abnormal neuroanatomy; abnormal immune response; abnormal body size; abnormal stress response; abnormal size; short lived;
34131	FBgn0032010	CG8086	CG8086	uncharacterized protein	2L	6	650	2	CIMAP1A;	CIMAP1B;			Trans-membrane proteins;	abnormal neuroanatomy; abnormal auditory perception; abnormal sensory perception;
34132	FBgn0003502	CG8049	Btk	Bruton tyrosine kinase	2L	11	740	6	TEC;	BMX;BTK;ITK;SRMS;TXK;	yes	BTK;ITK;TEC;	Metabolic vs2; Major signaling pathways; Kinases; Cytoskeletal;	abnormal behavior; abnormal cell shape; short lived; sterile; abnormal size; female semi-sterile; male sterile; semi-sterile;
34134	FBgn0261020	CG7870	wol	wollknaeuel	2L	13	1100	1	ALG5;		yes	ALG5;	Metabolic vs2; Trans-membrane proteins;
34135	FBgn0032013	CG7851	Scgalpha	Sarcoglycan alpha	2L	13	1100	2	SGCE;	SGCA;	yes	SGCA;SGCE;	Trans-membrane proteins;
34136	FBgn0032014	CG7840	CG7840	uncharacterized protein	2L	12	1100	1	SRD5A3;		yes	SRD5A3;	Trans-membrane proteins; Metabolic vs2; Methyltransferase;
34137	FBgn0032015	CG7830	Ostgamma	Oligosaccharide transferase gamma subunit	2L	13	1100	2	TUSC3;	MAGT1;	yes	TUSC3;MAGT1;	Trans-membrane proteins; Metabolic vs2; Glycoproteins;	abnormal cell migration; abnormal immune response;
34138	FBgn0032016	CG7818	Mettl14	Methyltransferase like 14	2L	13	1100	1	METTL14;		yes	METTL14;	Methyltransferase; Transcription factor/DNA binding;	abnormal locomotor behavior; abnormal flight; abnormal memory; abnormal cell number; abnormal developmental rate; abnormal behavior; abnormal sex-determination;
34139	FBgn0032017	CG7810	CG7810	uncharacterized protein	2L	13	1100	1	CCDC97;					abnormal flight;
34140	FBgn0032018	CG7806	CG7806	uncharacterized protein	2L	11	1100	1	ABCC10;				Trans-membrane proteins; Transporters;
34142	FBgn0032020	CG7787	strat	stratum	2L	13	1100	1	RABIF;					abnormal cell cycle; abnormal cell number;
34148	FBgn0032026	CG7627	CG7627	uncharacterized protein	2L	12	650	6	ABCC4;	ABCC11;ABCC12;CFTR;ABCC5;ABCC2;	yes	CFTR;ABCC2;	Trans-membrane proteins; Transporters;
34149	FBgn0010265	CG13389	RpS13	Ribosomal protein S13	2L	13	1100	1	RPS13;				Mitochondrial; Ribosome;	abnormal cell death; abnormal developmental rate; abnormal size;
34152	FBgn0032029	CG17292	CG17292	uncharacterized protein	2L	2	225	3	LIPH;	LIPC;PLA1A;	yes	LIPC;LIPH;	Metabolic vs2; Secreted proteins;
34153	FBgn0032030	CG17293	Wdr82	WD repeat domain 82	2L	13	1100	1	WDR82;				Methyltransferase;	abnormal flight; abnormal pain response; abnormal stress response;
34154	FBgn0032031	CG13390	CG13390	uncharacterized protein	2L	13	1100	1	MTG2;					abnormal flight;
34155	FBgn0032032	CG17294	CG17294	uncharacterized protein	2L	13	1100	2	HDHD2;	LHPP;			Phosphatases;	short lived;
34156	FBgn0027094	CG13391	AlaRS	Alanyl-tRNA synthetase	2L	13	1100	2	AARS1;	AARS2;	yes	AARS1;AARS2;	RNA-binding; Metabolic vs2;	short lived;
34157	FBgn0032033	CG13392	CG13392	uncharacterized protein	2L	5	1001	2	TMEM126A;	TMEM126B;	yes	TMEM126B;TMEM126A;	Mitochondrial; Trans-membrane proteins;	abnormal neurophysiology; short lived;
34159	FBgn0263852	CG13393	Dad1	Defender against apoptotic cell death 1	2L	13	1100	1	DAD1;				Trans-membrane proteins; Metabolic vs2;	abnormal cell death; decreased occurrence of cell division; abnormal size;
34160	FBgn0032036	CG13384	CG13384	uncharacterized protein	2L	13	1010	4	SLC36A1;	SLC36A4;SLC36A2;SLC36A3;			Trans-membrane proteins; Metabolic vs2; Transporters;	abnormal cell number; abnormal flight;
34162	FBgn0015583	CG17797	Acp29AB	Accessory gland protein 29AB	2L	3	202	11	REG1B;REG4;REG1A;REG3A;REG3G;	KLRC1;CLEC1B;CLEC4A;KLRG1;KLRC2;KLRC3;			Secreted proteins;
34166	FBgn0001084	CG13396	fy	fuzzy	2L	12	1100	1	FUZ;				Cytoskeletal; Major signaling pathways;	abnormal planar polarity;
34167	FBgn0020497	CG13387	emb	embargoed	2L	13	1100	1	XPO1;		yes	XPO1;	Autophagy-related; Receptors; Trans-membrane proteins;	abnormal stress response;
34169	FBgn0032042	CG13398	CG13398	uncharacterized protein	2L	9	1100	2	FRS2;	FRS3;	yes	FRS3;FRS2;
34170	FBgn0027932	CG13388	Akap200	A kinase anchor protein 200	2L	1	203	2	MARCKS;MARCKSL1;		yes	MARCKS;		abnormal pain response; hyperactive; abnormal stress response; chemical resistant;
34171	FBgn0001137	CG17610	grk	gurken	2L	1	101	1	NRG3;				Cytoskeletal; Matrisome; Secreted proteins; Trans-membrane proteins; Major signaling pathways;	female sterile; sterile;
34172	FBgn0027490	CG13400	D12	D12	2L	10	1100	1	YEATS2;		yes	YEATS2;	Transcription factor/DNA binding;
34175	FBgn0027780	CG13401	Aasdh	Aminoadipate-semialdehyde dehydrogenase	2L	12	1100	1	AASDH;				Metabolic vs2;
34176	FBgn0026718	CG17608	Agpat2	1-Acylglycerol-3-phosphate O-acyltransferase 2	2L	8	110	2	AGPAT1;	AGPAT2;	yes	AGPAT2;	Trans-membrane proteins; Metabolic vs2;	hyperactive; chemical resistant;
34177	FBgn0285971	CG9233	prg	piragua	2L	2	302	3	ZNF646;	ZNF697;ZNF610;			Transcription factor/DNA binding;	abnormal cell death; abnormal body color;
34179	FBgn0262029	CG42840	dachs	dachs	2L	2	125	1	MYO19;				Cytoskeletal; Major signaling pathways;	abnormal cell polarity; abnormal cell number; semi-fertile; abnormal size; abnormal planar polarity;
34182	FBgn0032049	CG13095	Bace	beta-site APP-cleaving enzyme	2L	12	830	8	PGC;	NAPSA;PGA4;REN;PGA5;CTSE;CTSD;PGA3;	yes	CTSD;REN;		abnormal neuroanatomy;
34183	FBgn0032050	CG13096	CG13096	uncharacterized protein	2L	8	1100	1	RSL1D1;				Ribosome; RNA-binding;	abnormal pain response; abnormal stress response;
34184	FBgn0032051	CG13097	CG13097	uncharacterized protein	2L	13	1100	1	MPHOSPH10;
34185	FBgn0032052	CG13089	PIG-U	Phosphatidylinositol glycan anchor biosynthesis class U	2L	13	1100	1	PIGU;		yes	PIGU;	Trans-membrane proteins; Metabolic vs2;
34186	FBgn0032053	CG13098	mRpL51	mitochondrial ribosomal protein L51	2L	12	1100	1	MRPL51;				Ribosome; Mitochondrial;
34187	FBgn0032054	CG13090	Uba4	Ubiquitin-like activating enzyme 4	2L	13	1100	1	MOCS3;		yes	MOCS3;	Metabolic vs2; Ubiquitin-related;	abnormal oxidative stress response; abnormal stress response;
34188	FBgn0032055	CG13091	Sgp	Sgroppino	2L	7	110	2	FAR2;	FAR1;	yes	FAR1;	Metabolic vs2; Trans-membrane proteins;	abnormal immune response;
34189	FBgn0016122	CG10593	Acer	Angiotensin-converting enzyme-related	2L	11	830	2	ACE;	ACE2;	yes	ACE;	Secreted proteins;	abnormal behavior; abnormal circadian behavior; abnormal circadian rhythm; short lived; abnormal sleep;
[truncated: 7,704 more rows]
